# Supplementary material for: Early infant diagnosis testing for HIV in a hard-to-reach fishing community in Uganda
Source: PLoS One. 2023 Jun 7;18(6):e0268416. doi: 10.1371/journal.pone.0268416 (PMC10246781; doi:10.1371/journal.pone.0268416)
Supplement: S1 Dataset — (XLSX) [file pone.0268416.s001.xlsx]

## Sheet: ADHERENCE TO EID TESTING PRO...
_id	Age of the mother (Indicate 00 in case of missing data)	Marital status	Mother already on ART	If yes, date, month and year of enrolment on ART	Estimated distance from Health facilities	When was the mother diagnosed with HIV?	Specify	Where did the mother deliver?	Name of health facility where mother delivered from	Ownership of health care facility where mother delivered from	When did the mother enrol for ART?	Specify	What is the dosing of mother’s ARVs?	Specify	Does the mother have a treatment supporter?	Did the mother disclose her ART status to the treatment supporter?	Date infant file was opened	Year of Enrolment	Sex	Date of Birth/ date of delivery	Name of the clinic where infant was refered from	Infant feeding	Immunisation status of infant	Date 1st PCR was collected	Date 1st PCR was dispatched	Date results were received at the health facility	Date results given to the care giver	Outcome of the 1st PCR	Date 1st PCR was repeated	Date results of repeated 1st PCR were dispatched	Was a 2nd PCR collected?	Date 2nd PCR collected	Date 2nd PCR was dispatched	Age at 2nd DBS	Results of 2nd DBS	Date results are received at the health facility	Date results are given to the caregier	Outcome of 2nd PCR test	Date 2nd PCR was repeated	Date rapid diagnostic test was done	Age of infant at the time of rapid diagnostic test	Result of rapid diagnostic test	Infant follow up method	Date of attempt	Final outcome of infant	Final outcome of infant	If enrolled, is PRE ART number available	Was infant linked to care?
58293378	28	Married	Yes	2015-06-25		Other	Ti	Health facility		Public	Other	Ti	Once a day		Yes			2015-04-29	Male	2015-03-01	Art	Exclusive breast feeding	BCG	2015-05-09	2015-05-11	2015-05-20
58293350	26	Married	Yes	2016-11-03	> 5kilometers	During PNC		Health facility		Public	During PNC		Once a day				2016-10-23	2016-10-23	Female	2016-10-10	Pnc	Exclusive breast feeding	BCG																									No
58293211	21	Married	Yes	2013-04-03		During PNC		Health facility		Public	During PNC		Once a day		No	No		2016-11-16		2016-10-25	Ycc	Exclusive breast feeding	BCG	2016-11-16	2016-11-18
58293197	26	Married	Yes	2014-06-12	> 5kilometers	During PNC		Health facility		Public	During PNC							2015-04-27	Female	2015-03-18		Complementary feeding above 6 months	BCG	2015-05-05	2015-05-06	2015-05-20
58293190	23	Married	Yes	2014-06-12	< 5kilometers	Other	Ti	Health facility		Public	Other	Ti	Once a day					2017-05-03	Female	2016-02-24	Opd	Mixed feeding below 6 months	BCG	2017-05-03	2017-05-09																							No
58293165	30	Married	Yes	2014-10-30	> 5kilometers	During PNC		Health facility		Public	During PNC							2014-10-30	Male	2014-08-27		Exclusive breast feeding	BCG	2014-10-30	2014-10-31		2014-11-27	Negative																				No
58293163	20	Single	Yes	2014-04-09		During pregnancy		Health facility		Public	During pregnancy							2014-07-18	Male	2014-07-17	Mat	Exclusive breast feeding	BCG	2014-09-14	2014-09-15	2015-09-22	2014-10-31				No														Lost to follow up			No
58293160	32	Married	Yes	2014-07-23	> 5kilometers	During pregnancy		Health facility		Public	During pregnancy							2014-11-28	Male	2014-11-13	Mat	Exclusive breast feeding	BCG	2015-01-20	2015-01-22	2015-02-16																						No
58293150	30	Married	Yes	2014-11-08	> 5kilometers	Before pregnancy		Health facility		Public	Before pregnancy							2014-08-29	Female	2014-08-19	Fsg	Exclusive breast feeding	BCG	2014-10-02	2014-10-03	2014-12-20	2014-10-31																					No
58293121	32	Married	Yes	2015-06-10	> 5kilometers	During pregnancy		Health facility		Public	During pregnancy							2015-09-08	Female	2015-08-18	Mat	Exclusive breast feeding	BCG	2015-11-06	2015-11-09	2015-12-08
58293104	34	Married	Yes	2016-03-22		During pregnancy		Health facility		Public	During pregnancy							2016-08-10	Male	2016-05-15	Eid	Exclusive breast feeding	BCG	2016-08-10	2016-08-12	2016-10-18	2017-05-16
58292958	1																														Yes
57344734	1	Married	Yes	2019-06-02	< 5kilometers	Before pregnancy		Home		Public	Before pregnancy		Once a day		No	No		2019-06-02	Male		1
57415166	2	Married	Yes	2019-06-03
58292943	30	Married	Yes	2015-02-05	> 5kilometers	During pregnancy		Health facility		Public	During pregnancy		Once a day		Yes	Yes	2015-02-05	2015-02-05	Male	2014-05-26	Ycc	Complementary feeding above 6 months	BCG	2015-02-05	2015-02-06	2015-02-16		Positive															First attempt	2015-06-16				No
58292969	30	Married	Yes	2011-06-20	< 5kilometers	Before pregnancy		Health facility		Public	Before pregnancy		Once a day		Yes	Yes	2016-01-03	2016-01-03	Male	2015-12-09	Art	No longer breast feeding	BCG	2016-01-26	2016-02-03	2016-03-03	2016-03-04	Negative			Yes	2017-03-28	2017-03-29	15	Negative	2017-06-06	2017-06-10	Negative		2017-10-03	21	Negative				Discharged negative		No
58292975	42	Married	Yes	2012-06-12	< 5kilometers	Before pregnancy		Health facility		Public	Before pregnancy		Once a day		No	No	2015-01-09	2015-01-09	Female	2014-12-18	Fsg	Complementary feeding above 6 months	BCG	2015-02-06	2015-02-08	2015-02-20	2015-03-06	Negative			Yes	2016-08-02	2016-08-09	19	Negative	2016-08-23	2017-07-26	Negative		2017-07-26	2	Negative				Discharged negative
58292981	28	Married	Yes	2012-08-08	> 5kilometers	During pregnancy		Health facility		Public	During pregnancy		Once a day		Yes	Yes	2014-06-24	2014-06-24	Male	2014-06-03	Mat	Exclusive breast feeding	BCG	2014-07-22	2014-07-24	2014-08-04		Negative			No														Lost to follow up
58292988	20	Married	Yes	2017-03-02	> 5kilometers	During PNC		Health facility		Public	During PNC		Once a day		Yes	Yes	2017-03-02	2017-03-02	Female	2016-08-13	Opd	Mixed feeding below 6 months	BCG	2017-03-02	2017-03-07	2017-04-25	2017-04-30	Negative			No														Lost to follow up
58292991	27	Married	Yes	2017-08-08	> 5kilometers	Before pregnancy		Health facility		Public	Before pregnancy		Once a day		Yes	Yes	2017-08-08	2017-08-08	Male	2016-08-28	Ycc	No longer breast feeding	BCG		2017-09-08	2017-09-19	2017-11-07	Negative			Yes	2018-04-23	2018-04-25	18	Negative	2018-06-04	2018-06-06	Negative		2018-06-23	18	Negative				Discharged negative
58292994	28	Married	Yes	2017-03-21	> 5kilometers	During PNC		Health facility		Public	During PNC		Once a day		Yes	Yes	2017-03-21	2017-03-21	Male	2016-05-02	Mch	Exclusive breast feeding	BCG	2017-04-18	2017-04-25	2017-06-06	2017-06-20	Negative			No														Lost to follow up
58293000	41	Married	Yes	2016-11-22	> 5kilometers	Before pregnancy		Health facility		Public	Before pregnancy		Once a day		Yes	Yes	2017-08-08	2017-08-08	Male	2016-02-18	Opd	Replacement feeding	BCG	2016-08-02	2016-08-07	2016-08-15	2017-07-11	Positive			No														Enrolled into care		Yes	Yes
58293004	22	Married	Yes	2016-11-08	> 5kilometers	During PNC		Health facility		Public	During PNC		Once a day				2017-04-25	2017-04-25	Male	2016-03-25	Art	No longer breast feeding	BCG	2017-04-25	2017-04-26	2017-05-27	2017-05-27	Negative			Yes	2019-06-13	2017-06-18	15	Negative	2017-07-25	2017-08-30	Negative								Died		No
58293018	20	Married	Yes	2016-08-16	> 5kilometers	During PNC		Health facility		Public	During PNC		Once a day		Yes	Yes	2018-08-16	2018-08-16	Male	2016-06-10	Ycc	Exclusive breast feeding	BCG	2016-08-16	2016-08-19	2016-10-18	2016-12-12	Negative			No														Lost to follow up			No
58293020	19	Single	Yes	2008-04-15	> 5kilometers	Other	Transfer in	Health facility		Public	Other	Transfer in	Once a day		Yes	Yes	2016-10-25	2016-10-25	Male	2016-07-31	Opd	Exclusive breast feeding	BCG	2016-10-25	2016-11-01	2016-12-20	2017-01-17	Negative			No														Lost to follow up
58293023	26	Married	Yes	2016-08-31	> 5kilometers	During pregnancy		Health facility		Public	During pregnancy		Once a day		Yes	Yes	2016-12-01	2016-12-01	Male	2016-10-21	Pnc	Exclusive breast feeding	BCG	2016-12-01	2016-12-02	2017-01-10	2017-02-02	Negative			No														Transferred out			No
58293029	25	Married	Yes	2017-06-07	< 5kilometers	During pregnancy		Health facility		Public	During pregnancy		Once a day		Yes	Yes	2016-05-01	2016-05-01	Male	2016-04-30	Mat	Exclusive breast feeding	BCG	2016-08-28	2016-07-05	2016-08-02		Negative			No														Lost to follow up			No
58293034	36	Married	Yes	2016-04-12	> 5kilometers	Other	Ti	Health facility		Public	Other	Ti	Once a day				2016-10-17	2016-10-17	Male	2016-07-30	Mat	No longer breast feeding	BCG	2016-10-23	2016-10-23	2016-11-18	2016-11-20	Negative			Yes	2017-10-31	2017-11-03	15	Negative	2017-12-06	2018-02-13	Negative		2018-03-20	18	Negative				Discharged negative
58293042	30	Married	Yes	2016-04-05	< 5kilometers	During pregnancy		Health facility		Public	During pregnancy		Once a day		Yes	Yes	2016-10-05	2016-10-05	Female	2016-08-19	Mat	Exclusive breast feeding	BCG	2016-10-05	2016-10-11	2016-11-18	2016-11-23	Negative			Yes	2017-12-12	2017-12-15	15	Negative	2018-02-13		Negative		2018-01-19	18	Negative				Discharged negative		No
58293048	23	Married	Yes	2019-06-11	> 5kilometers	During pregnancy		Health facility		Public	During pregnancy						2015-08-07	2015-08-07	Female	2015-06-11	Mat	Exclusive breast feeding	BCG	2015-08-06	2015-08-10	2015-08-27	2015-09-07													2017-05-18	23	Negative
58293051	22	Single	Yes	2014-11-12		During pregnancy		Health facility		Public	During pregnancy		Once a day		Yes	Yes					Mat	Exclusive breast feeding	BCG	2015-07-20	2015-07-21	2015-08-29	2015-08-30	Negative			Yes	2016-08-02	2016-08-09	14	Negative	2016-08-23	2017-05-04	Negative		2017-05-04	24	Negative				Discharged negative
58293052	28	Married	Yes	2015-10-10	> 5kilometers	During PNC		Health facility		Public	During PNC		Once a day		Yes	Yes	2015-12-15	2015-12-15	Female	2015-07-29	Ycc	Exclusive breast feeding	BCG	2015-12-15	2015-12-19	2016-02-03	2016-02-05
58293060	31	Married	Yes	2014-06-13	> 5kilometers	During pregnancy		Health facility		Public	During pregnancy		Once a day		Yes	Yes		2014-11-06	Female	2014-09-23	Mat	Replacement feeding	BCG	2015-11-06	2015-11-07	2014-11-20	2014-12-08	Negative												2016-07-27	13	Negative
58293064	29	Married	Yes	2014-08-13	> 5kilometers	During pregnancy		Health facility		Public	During pregnancy		Once a day		Yes	Yes	2014-11-28	2014-11-28	Female	2014-11-14	Mat	Exclusive breast feeding	BCG	2014-12-16	2014-12-17	2015-01-06	2015-01-09
58293073	31	Married	Yes	2014-06-18	> 5kilometers	During labour		Health facility		Public	During labour		Once a day		Yes	Yes		2016-07-27	Male	2016-06-05	Mat	Exclusive breast feeding	BCG	2016-07-21	2016-07-26	2016-08-23	2016-09-13	Negative			Yes	2017-10-10	2017-10-13	15	Negative	2017-11-21	2018-01-09	Negative		2018-05-22						Discharged negative
58293077	28	Married	Yes	2015-10-13		Before pregnancy		Health facility		Public	Before pregnancy							2015-12-22	Male	2015-10-16	Art	Exclusive breast feeding	BCG	2016-03-04	2016-03-07	2016-04-19	2016-06-06	Negative			Yes	2017-03-07	2017-03-14	17	Negative	2017-04-10	2017-05-09	Negative		2017-06-06	18	Negative				Discharged negative
58293084	18	Married	Yes	2013-11-05														2015-11-09	Female	2015-11-08	Mat	Exclusive breast feeding	BCG	2016-01-08	2016-01-10	2016-03-01	2016-03-04	Negative			Yes	2017-04-18	2017-04-24	18	Negative	2017-06-06	2017-06-27	Negative		2017-08-22	20	Negative				Discharged negative
58293092	25	Married	Yes	2018-07-15	> 5kilometers													2015-10-06	Female	2015-09-09	Mat	Exclusive breast feeding	BCG	2015-11-06	2015-11-10	2015-12-08	2016-01-08	Negative			Yes	2016-11-01	2016-11-06	13	Negative	2016-12-06	2017-01-03
58293099	30	Married	Yes	2019-06-14	> 5kilometers	During pregnancy		Health facility		Public	During pregnancy		Once a day		Yes	Yes		2016-12-01	Male	2016-10-16	Pnc	Exclusive breast feeding	BCG	2016-12-01	2016-12-02	2017-01-10	2017-01-18													2018-04-10	18	Negative
58293111	27	Married	Yes	2016-02-17	< 5kilometers	During pregnancy		Health facility		Public	During pregnancy		Once a day		Yes	Yes		2016-03-04	Male	2014-09-15	Fsg	Exclusive breast feeding	BCG	2016-03-04	2016-03-05	2016-04-19	2016-04-20													2017-06-06	29	Negative
58293113	30	Married	Yes	2016-02-21	> 5kilometers	During pregnancy		Health facility		Public	During pregnancy		Once a day		Yes	Yes		2016-03-04	Male	2016-02-20	Fsg	Replacement feeding	BCG	2016-07-12	2016-07-16	2016-08-23	2016-08-16				No														Lost to follow up
58293126	25	Married	Yes	2012-06-22		Other	Ti	Health facility		Public	Other	Ti						2016-02-05	Female	2016-02-04	Mat	Exclusive breast feeding	BCG	2016-03-18	2016-03-21	2016-04-19	2016-05-06	Negative			Yes	2016-06-29	2017-06-30	1	Negative	2017-08-18	2017-08-25	Negative		2017-08-25	1	Negative				Discharged negative		No
58293128	30	Married	Yes	2015-05-27		During PNC		Health facility		Public	During PNC							2015-08-07		2015-07-10	Ycc	Replacement feeding	BCG	2015-10-19	2015-10-22	2015-11-02	2015-01-06	Negative			Yes	2017-02-02	2017-02-26	1	Negative	2017-04-25	2017-05-18	Negative		2017-06-20	1	Negative				Discharged negative		No
58293132	38	Married	Yes	2012-11-11		During PNC		Health facility		Public	During PNC							2015-09-04	Female	2015-08-17	Fsg	Replacement feeding	BCG	2015-10-02	2016-10-06	2015-10-25	2015-11-06	Negative			Yes	2017-05-02	2017-05-08	21	Negative	2017-06-06	2017-06-13	Negative		2017-08-22	24	Negative				Discharged negative		No
58293144	31	Married	Yes	2015-01-13	> 5kilometers	Before pregnancy		Health facility		Public	Before pregnancy							2015-01-21	Male	2014-07-18	Ycc	Exclusive breast feeding	BCG	2015-01-20	2015-01-23	2015-02-20	2015-03-19	Negative																				No
58293177	28	Married	Yes	2017-02-06	< 5kilometers	During pregnancy		Health facility		Public	During pregnancy		Once a day		Yes	Yes		2017-03-06	Male	2016-12-02	Ycc	Exclusive breast feeding	BCG	2017-03-06	2017-03-08	2017-04-14	2017-05-17	Negative												2018-07-23		Negative						No
58293184	38	Married	Yes	2015-12-28	< 5kilometers	Before pregnancy		Health facility		Public	Before pregnancy		Once a day		Yes	Yes		2017-05-10	Female	2016-05-01	Opd	Exclusive breast feeding	BCG	2016-10-18	2016-10-20	2016-10-28	2018-11-07																					No
58293186	32	Married	Yes	2017-07-21	> 5kilometers	Before pregnancy		Health facility		Public	Before pregnancy		Once a day		Yes	Yes		2017-06-21	Male	2016-01-27	Art	Exclusive breast feeding	BCG	2017-06-21	2017-06-27	2017-09-06	2017-09-06	Positive
58293206	25	Married	Yes	2017-05-03	< 5kilometers	During PNC		Health facility		Public	During PNC		Once a day		No	No		2017-05-03	Male	2016-11-26	Pnc	Replacement feeding	BCG	2017-05-03	2017-05-09	2017-05-26	2017-06-07
58293216	32	Married	Yes	2015-02-04	> 5kilometers	Other	Ti	Health facility		Public	Other	Ti						2016-10-06	Female	2016-08-18	Eid	Exclusive breast feeding	BCG	2016-10-06	2017-02-04	2017-03-16	2017-03-29	Negative
58293221	27	Married	Yes	2013-09-23	> 5kilometers	Before pregnancy		Health facility		Public	Before pregnancy		Once a day		Yes	Yes		2016-08-08	Male	2016-07-20	Art	Exclusive breast feeding	BCG	2016-09-07	2016-09-11	2017-05-24	2017-05-24	Negative																				No
58293225	47	Married	Yes	2015-10-23		Before pregnancy		Health facility		Public	Before pregnancy		Once a day		No	No		2016-12-02	Male	2015-12-20	Mat	Exclusive breast feeding	BCG	2016-02-02		2015-02-24	2016-03-30	Negative																				No
58293336	26	Widowed	Yes	2014-01-07	> 5kilometers	During pregnancy		Health facility		Public	During pregnancy		Once a day		No	No	2014-07-24	2014-07-24	Female	2014-06-03	Ycc	No longer breast feeding	BCG	2014-07-24	2014-07-25	2014-08-15	2014-09-03	Negative			Yes	2015-05-29	2015-05-29	11	Negative	2015-06-12	2015-07-01	Negative		2016-02-03	19	Negative				Discharged negative		No
58293340	34	Married	Yes	2014-09-04	> 5kilometers	During PNC		Health facility		Public	During PNC		Once a day		Yes	Yes	2014-09-04	2014-09-04	Male	2014-06-26	Ycc	No longer breast feeding	Missing data	2014-09-04	2014-09-05	2014-09-15	2014-10-01	Negative			Yes	2015-11-02	2015-11-03	15	Negative	2015-11-21	2015-12-02	Negative		2016-02-03	18	Negative				Discharged negative		No
58293360	27	Married	Yes	2016-02-17	< 5kilometers	During pregnancy		Health facility		Public	During pregnancy		Once a day		Yes	Yes		2016-08-05	Male	2016-06-21	Ycc	Exclusive breast feeding	BCG	2016-08-05	2016-08-09	2016-08-23	2016-10-20	Negative			Yes	2017-09-05	2017-09-11	15	Negative	2017-09-19	2017-09-28	Negative		2018-02-20	18	Negative				Discharged negative
58293363	27	Married	Yes	2016-02-17	< 5kilometers	During pregnancy		Health facility		Public	During pregnancy		Once a day		Yes	Yes		2015-08-05	Male	2016-06-02	Ycc	Exclusive breast feeding	BCG	2016-08-05	2016-08-09	2016-08-23	2016-10-20	Negative			No									2018-02-20	18	Negative			Discharged negative
58293367	29	Married	Yes	2011-11-11	> 5kilometers	Before pregnancy		Health facility		Public	Before pregnancy							2015-08-07	Female	2014-10-22	Ycc	Exclusive breast feeding	BCG	2015-06-07	2015-06-09	2015-08-24	2015-09-04				Yes	2016-06-07	2016-06-09	15	Negative	2016-07-19	2016-08-02									Discharged negative		No
58293374	30	Married	Yes	2014-11-21		During PNC		Health facility		Public	During PNC							2015-11-08	Male	2014-10-26	Ycc	Exclusive breast feeding	BCG	2015-01-12	2015-01-13	2015-01-28		Negative			Yes	2016-02-05	2016-02-08	16		2016-04-19	2019-06-14			2016-07-12	21	Negative				Discharged negative		No
58293385	19	Married	Yes	2016-07-17		During pregnancy		Health facility		Public	During pregnancy		Once a day		Yes	Yes		2017-02-06	Male	2016-11-18	Ycc	Exclusive breast feeding	BCG	2017-02-06	2017-02-07	2017-03-16	2017-04-07	Negative			Yes	2017-11-13	2017-11-20	1	Negative	2018-02-01	2018-02-03	Negative			1	Negative				Discharged negative		No
58293438	29	Married	Yes	2012-11-07	> 5kilometers	During pregnancy		Health facility		Public	During pregnancy							2015-09-04	Male	2015-08-19	Fsg	Exclusive breast feeding	BCG	2015-11-06	2015-11-12	2015-11-28	2015-12-04	Negative			Yes	2017-02-21	2017-02-26	18	Negative	2017-04-24	2017-05-16	Negative		2017-05-16	20	Negative				Discharged negative
58293564	27	Single	Yes	2012-03-31	> 5kilometers	Before pregnancy		Health facility		Public	Before pregnancy		Once a day		Yes	Yes	2014-08-06	2014-08-06	Male	2014-06-24	Ycc	No longer breast feeding	BCG	2014-06-06	2014-08-07	2014-08-15	2014-10-01	Negative			Yes	2015-09-08	2015-09-09	13	Negative	2015-09-21	2015-12-02	Negative		2015-12-02	18	Negative				Discharged negative		No
58456078	37	Married	Yes	2014-04-22	< 5kilometers	During pregnancy		Health facility		Public	During pregnancy		Once a day		Yes	Yes	2014-04-27	2014-08-27	Male	2014-07-18	Ycc	No longer breast feeding	BCG	2014-09-16		2014-09-23		Negative			Yes	2015-01-26		6	Negative	2016-05-31	2016-09-29	Negative		2016-09-29	18	Negative				Discharged negative		No
58456080	21	Married	Yes	2011-10-04	> 5kilometers	During pregnancy		Health facility		Public	During pregnancy		Once a day		Yes		2014-07-22	2014-07-22	Female	2014-07-22	Mat	Exclusive breast feeding	BCG	2014-09-08		2014-09-16	2014-10-07	Negative			No														Lost to follow up
58456084	28	Married	Yes	2012-05-08	> 5kilometers	Before pregnancy		Health facility		Public	Before pregnancy		Once a day				2014-10-21	2014-10-21	Female	2014-08-30	Art	No longer breast feeding	BCG	2014-10-21		2014-11-11	2014-11-18	Negative			Yes	2015-06-09	2015-06-11	16	Negative	2015-06-15	2015-08-20	Negative		2015-07-21	18	Negative				Discharged negative		No
58456087	33	Married	Yes	2014-07-05	< 5kilometers	During pregnancy		Health facility		Public	During pregnancy		Once a day		Yes	Yes		2015-05-10	Female	2014-10-18	Art	Exclusive breast feeding	BCG	2016-05-16	2016-05-18	2016-06-21	2016-09-08	Negative			Yes	2017-03-15	2017-03-20	15	Negative	2017-07-28	2017-08-23	Negative		2017-08-23	22	Negative				Discharged negative		No
58456093	31	Married	Yes	2015-08-05	< 5kilometers	Before pregnancy		Health facility		Public	Before pregnancy		Once a day		Yes	Yes		2015-05-25	Male	2015-02-28	Art	Exclusive breast feeding	BCG	2015-05-25		2015-06-20	2015-06-30	Negative			Yes	2016-05-10	2016-05-12	14	Negative	2016-05-28	2016-07-14	Negative		2016-10-12		Negative				Discharged negative		No
58456096	30	Married	Yes	2013-10-12	> 5kilometers	During PNC					During PNC							2015-08-03	Male	2014-03-09	Eid	Exclusive breast feeding	BCG	2015-08-03
58456097	29	Married	Yes	2013-05-08		During pregnancy		Health facility		Public	During pregnancy							2014-12-02		2014-01-01	Opd	Exclusive breast feeding	BCG	2014-12-12
58456098	28	Married	Yes	2017-10-29	< 5kilometers	Before pregnancy		Health facility		Public	Before pregnancy		Once a day		Yes	Yes		2017-11-01		2016-12-03	Art	Exclusive breast feeding	BCG	2017-11-01	2017-11-01	2017-12-13
58456101	32	Married	Yes	2015-11-10	> 5kilometers	During pregnancy		Health facility		Public	During pregnancy		Once a day		Yes			2016-02-06	Female	2015-12-18	Ycc	Exclusive breast feeding	BCG	2016-02-06	2016-02-08	2016-02-21	2016-03-18	Negative			No														Lost to follow up			No
58456102	28	Married	Yes	2015-09-19		During PNC		Health facility		Public	During PNC						2015-08-26	2015-08-26	Male	2015-05-12	Art	Exclusive breast feeding	BCG	2015-08-26		2015-09-26	2015-09-26
58456103	31	Married	Yes	2013-06-14		During pregnancy		Health facility		Public	During pregnancy							2015-06-28		2015-06-28	Opd	Exclusive breast feeding	BCG	2015-08-05							No														Lost to follow up			No
58456105	28	Married	Yes	2015-04-21	> 5kilometers	Before pregnancy		Health facility		Public	Before pregnancy							2015-10-07	Male	2015-08-20	Art	Exclusive breast feeding	BCG	2015-09-29		2015-10-10
58456109	36	Married	Yes	2014-06-13		During pregnancy		Health facility		Public	During pregnancy							2015-10-21	Male	2015-08-07	Art	Replacement feeding	BCG	2015-10-07		2015-11-12		Negative
58456113	18	Single	Yes	2016-05-12	> 5kilometers	During pregnancy		Health facility		Public	During pregnancy							2015-10-28	Male	2015-08-15	Art	Exclusive breast feeding	BCG	2015-10-21		2015-11-15		Negative																				No
58456117	30	Married	Yes	2017-01-01		During PNC		Health facility		Public	During PNC							2015-05-04	Female	2015-03-04	Opd	Replacement feeding	BCG	2015-06-04	2015-06-06	2015-06-18	2015-07-08	Negative			Yes	2016-07-08	2016-07-12	16	Negative	2016-09-06	2016-11-08	Negative		2016-11-08		Negative				Discharged negative
58456120	28	Married	Yes	2015-12-25		During pregnancy		Health facility		Public	During pregnancy		Once a day		Yes	No		2015-04-24	Female	2015-03-01	Art	Exclusive breast feeding	BCG	2015-05-14	2015-05-17	2015-06-06		Negative
58456122	18	Married	Yes	2015-02-04		During pregnancy		Health facility		Public	During pregnancy							2015-09-16	Female	2015-07-01	Mat	Exclusive breast feeding	BCG	2015-09-16		2015-10-10		Negative
58456124	29	Married	Yes	2015-03-20	> 5kilometers	Before pregnancy		Health facility		Public	Before pregnancy							2015-07-08	Female	2015-05-08	Art	Exclusive breast feeding	BCG	2015-07-29		2015-08-08		Negative
58456127	24	Married	Yes	2013-04-03		Other	Ti	Health facility		Public	Other	Ti						2015-06-24	Male	2015-05-03	Art	Exclusive breast feeding	BCG	2015-06-30		2015-01-10		Negative																				No
58456128	28	Married	Yes	2014-03-27	> 5kilometers	During PNC		Health facility		Public	During PNC		Once a day		Yes	Yes		2014-03-27	Female	2014-02-08	Ycc	Exclusive breast feeding	BCG	2014-03-27	2014-04-13	2014-04-29	2014-04-30	Positive	2014-04-13	2014-04-17
58456129		Single	Yes	2013-09-02	> 5kilometers	During PNC		Health facility		Public	During PNC		Once a day		No	No		2014-03-18	Female	2014-03-18	Mat	Exclusive breast feeding	BCG	2014-06-18	2014-06-19	2014-09-14	2014-09-23	Negative			No														Lost to follow up			No
58456132	35	Single	Yes	2013-08-14	> 5kilometers	Before pregnancy		Health facility		Public	Before pregnancy		Once a day		Yes	No		2014-04-17	Male	2014-01-17	Mat	Exclusive breast feeding	BCG	2014-04-17	2014-04-18	2014-04-26	2014-04-27	Negative			No														Lost to follow up			No
58456134	30	Married	Yes	2013-08-18	> 5kilometers	Before pregnancy		Health facility		Public	Before pregnancy		Once a day		Yes	Yes		2014-09-23	Female	2014-08-08	Pnc	Exclusive breast feeding	BCG	2014-09-23	2014-09-25	2014-12-10	2014-12-15	Negative			Yes	2015-08-10	2015-08-15	1	Negative			Negative		2016-02-02		Negative				Discharged negative
58456140	28	Married	Yes	2014-06-21		During PNC		Health facility		Public	During PNC		Once a day		Yes	Yes		2014-06-21	Female	2014-03-08	Pnc	Exclusive breast feeding	BCG	2014-06-21	2014-06-25	2014-09-14	2014-09-23	Positive			No														Lost to follow up			No
58456146	24	Single	Yes	2014-08-25	> 5kilometers	During pregnancy		Health facility		Public	During pregnancy		Once a day		Yes		2014-08-25	2014-08-25	Male	2014-03-03	Ycc	Exclusive breast feeding	BCG	2014-08-25	2014-08-26	2014-09-14	2014-09-23	Negative			No														Transferred out			No
58456152	28	Married	Yes	2014-06-19	< 5kilometers	During PNC		Health facility		Public	During PNC		Once a day		Yes	Yes	2014-06-19	2014-06-19	Female	2014-05-11	Ycc	Exclusive breast feeding	BCG	2014-06-19	2014-08-20	2014-07-05	2014-07-20	Negative			No														Lost to follow up
58456154	29	Single	Yes	2014-08-21	> 5kilometers	During PNC		Health facility		Public	During PNC		Once a day				2014-08-21	2014-08-21	Male	2014-01-20	Pnc	Exclusive breast feeding	BCG	2014-08-21	2014-08-25	2014-09-14	2014-09-23	Negative			No									2016-06-07	18	Negative			Discharged negative			No
58456155	32	Married	Yes	2014-04-02	> 5kilometers	During PNC		Health facility		Public	During PNC		Once a day				2014-09-04	2014-09-04	Female	2014-08-22	Pnc	Exclusive breast feeding	BCG	2014-11-26	2014-11-29	2015-02-17	2015-02-20	Negative			No														Lost to follow up
58456157	24	Married	Yes	2014-02-11	> 5kilometers	Before pregnancy		Health facility		Public	Before pregnancy		Once a day				2015-01-15	2015-01-15	Female	2014-01-15	Ycc	Exclusive breast feeding	BCG	2014-11-23	2014-10-23	2014-11-12		Negative			No														Lost to follow up
58456159	26	Married	Yes	2014-06-18	> 5kilometers	During PNC		Health facility		Public	During PNC		Once a day		Yes	Yes	2014-04-03	2014-04-03	Male	2014-10-13	Ycc	Exclusive breast feeding	BCG	2014-11-27	2014-11-28	2014-12-08	2014-12-11	Negative			Yes	2015-12-04	2015-04-04	16	Negative	2015-12-18	2015-12-20	Negative		2016-03-10	19	Negative				Discharged negative		No
58456160	37	Married	Yes	2013-06-20	> 5kilometers	Before pregnancy		Health facility		Public	Before pregnancy		Once a day		Yes	Yes	2015-01-13	2015-01-13	Female	2014-10-01	Ycc	Exclusive breast feeding	BCG	2014-11-18	2014-11-20	2014-11-28	2014-11-29	Negative			No														Died			No
58456164	23	Single	Yes	2014-08-06	> 5kilometers	Other	T. I	Health facility		Public	Other	T. I	Twice a day		No	No	2015-01-29	2015-01-29	Female	2014-11-30	Pnc	Exclusive breast feeding	BCG	2015-01-29	2015-02-12	2015-02-18	2015-03-03	Negative			Yes	2016-02-16	2016-02-16	1	Negative	2015-04-04	2015-04-15	Negative		2015-07-03	18	Negative				Discharged negative
58456165	20	Married	Yes	2014-10-10	> 5kilometers	Before pregnancy		Health facility		Public	Before pregnancy		Once a day				2014-12-22	2014-12-22	Male	2014-11-22	Pnc	Exclusive breast feeding	BCG	2015-02-01	2015-02-05	2015-02-20	2015-04-09	Negative			Yes	2015-12-01	2015-12-02	14	Negative	2015-12-15	2015-12-16	Negative		2016-08-18	18	Negative				Discharged negative
58456168	32	Married	Yes	2014-03-19	< 5kilometers	During pregnancy		Health facility		Public	During pregnancy		Once a day		Yes	Yes	2014-06-07	2014-06-07	Female	2014-03-07	Ycc	Exclusive breast feeding	BCG	2014-06-07	2014-06-09	2014-06-20	2014-06-24	Negative			No														Lost to follow up			No
58456169	26	Married	Yes	2016-09-28	< 5kilometers	Before pregnancy		Health facility		Public	Before pregnancy		Once a day		Yes	Yes	2015-07-28	2015-07-28	Female	2015-02-17	Art	Exclusive breast feeding	BCG	2015-07-28	2015-07-29	2015-08-26	2015-09-07	Positive	2015-09-07	2015-09-09	No														Lost to follow up			No
58456170	30	Married	Yes	2014-12-17	< 5kilometers	During pregnancy		Health facility		Public	During pregnancy		Once a day		Yes	Yes	2015-08-30	2015-07-30	Male	2015-05-30	Ycc	Exclusive breast feeding	BCG	2015-08-02	2015-08-05	2015-08-20	2015-08-27	Negative			Yes	2016-05-12	2016-05-14	1	Negative	2016-06-06	2016-06-27	Negative								Discharged negative		No
58456173	26	Married	Yes	2015-03-26	< 5kilometers	During pregnancy		Health facility		Public	During pregnancy		Once a day		Yes	Yes	2015-07-31	2015-07-31	Male	2015-06-29	ART	Exclusive breast feeding	BCG	2015-08-13	2015-08-17	2015-08-27	2016-08-29	Negative			Yes	2016-07-08	2016-08-10	2	Negative	2016-08-02	2016-08-08	Negative		2017-11-10	2	Negative				Discharged negative		No
58456175	21	Single	Yes	2013-10-16	< 5kilometers	During PNC		Health facility		Public	During PNC		Once a day		Yes	Yes	2015-08-31	2015-08-31	Male	2015-06-14	Ycc	Exclusive breast feeding	BCG	2015-08-31	2015-09-04	2015-09-29	2015-09-30	Negative			Yes	2016-06-14	2016-06-20	1	Negative	2016-07-08	2016-07-27	Negative		2016-10-15	2	Negative				Discharged negative		No
58456179	26	Married	Yes	2017-06-15	< 5kilometers	During PNC		Health facility		Public	During PNC		Once a day		Yes	Yes	2017-09-11	2017-09-11	Female	2016-11-03	ART	Exclusive breast feeding	BCG	2017-09-11	2017-09-12	2017-11-10	2017-11-15	Negative																				No
58456181	22	Married	Yes	2018-03-20	< 5kilometers	Before pregnancy		Health facility		Public	Before pregnancy		Once a day		Yes	No	2018-03-26	2018-03-26	Male	2016-12-10	UN known	Exclusive breast feeding	BCG								Yes	2018-03-26	2018-03-27	1	Negative	2018-02-17	2018-05-21	Negative										No
58456185	30	Married	Yes	2014-08-16	< 5kilometers	Before pregnancy		Health facility		Public	Before pregnancy		Once a day		Yes	Yes	2016-08-11	2016-08-11	Female	2016-08-07	Mat	Exclusive breast feeding	BCG	2016-09-15	2016-09-19	2016-08-30	2017-11-12	Negative			Yes	2017-09-20	2017-09-22	1	Negative	2017-11-11	2017-11-15	Negative		2018-05-17	2	Negative				Discharged negative		No
58456188	18	Single	Yes	2016-05-19	< 5kilometers	During PNC		Health facility		Public	During PNC		Once a day		Yes	No	2016-05-19	2016-05-19	Male	2016-04-05	Ycc	Exclusive breast feeding	BCG	2016-05-19	2016-05-23	2018-06-16	2016-06-16	Negative			Yes	2017-06-20	2017-06-20	17	Negative	2017-07-03	2017-07-13	Negative		2017-08-10	18	Negative				Discharged negative		No
58456189	27	Married	Yes	2016-01-20	< 5kilometers	During PNC		Health facility		Public	During PNC		Once a day				2016-05-26	2016-05-26	Female	2016-04-04	Ycc	Exclusive breast feeding	BCG	2016-05-26	2016-05-30	2016-06-16	2016-06-16				No									2016-04-08	18	Negative			Discharged negative			No
58456195	18	Single	Yes	2015-09-20	< 5kilometers	During PNC		Health facility		Public	During PNC		Once a day		Yes	Yes	2016-01-11	2016-01-11	Female	2015-11-20	Ycc	Exclusive breast feeding	BCG	2016-01-11	2016-01-15	2016-02-14	2016-02-20	Negative			Yes	2016-11-30	2016-12-02	18	Negative	2016-12-16	2016-12-20	Negative		2017-05-17	24	Negative				Discharged negative		No
58456196	29	Married	Yes	2014-11-12	< 5kilometers	During pregnancy		Health facility		Public	During pregnancy		Once a day		Yes	Yes	2015-02-12	2017-02-13	Female	2015-02-13	Ycc	Exclusive breast feeding	BCG	2015-04-08	2015-04-12	2015-04-15	2015-04-30	Negative			No											No data available			Lost to follow up			No
58456200	23	Married	Yes	2016-10-05	< 5kilometers	During PNC		Health facility		Public	During PNC		Once a day		Yes	Yes	2016-12-04	2016-12-04	Female	2016-08-24	OR	Exclusive breast feeding	BCG	2016-12-04	2016-12-10	2017-01-10	2017-01-13	Negative			Yes	2017-05-17	2017-05-18	9	Negative	2017-07-02	2017-07-10	Negative		2017-07-17	18	Negative				Discharged negative		No
58456202	32	Married	Yes	2013-07-23	< 5kilometers	During PNC		Health facility		Public	During PNC		Once a day		Yes	No	2017-07-23	2016-07-23	Male	2016-09-10	Ycc	Exclusive breast feeding	BCG	2017-07-23	2017-07-23	2017-09-10	2017-10-15	Negative			No											No data available			Lost to follow up			No
58456205	31	Married	Yes	2016-06-28	< 5kilometers	During pregnancy		Health facility		Public	During pregnancy		Once a day		Yes	Yes	2016-10-05	2016-10-05	Female	2016-09-06	Ycc	Exclusive breast feeding	BCG	2016-10-05	2016-10-05	2017-01-10	2017-01-18	Negative			Yes	2017-06-25	2016-06-26	9	Negative	2017-07-27	2018-01-04	Negative		2018-05-20	18	Negative				Discharged negative		No
58456207	18	Married	Yes	2016-05-17	< 5kilometers	During pregnancy		Health facility		Public	During pregnancy		Once a day		Yes	Yes	2016-10-19	2016-10-19	Male	2016-09-06	Ycc	Mixed feeding below 6 months	BCG	2016-10-19	2016-10-23	2017-01-10	2016-01-18	Negative			Yes	2017-10-16	2017-10-17	12	Negative	2017-12-17	2017-12-20	Negative		2018-05-10	18	Negative				Discharged negative		No
58456210	27	Married	Yes	2016-04-05	< 5kilometers	During pregnancy		Health facility		Public	During pregnancy		Once a day		Yes	Yes	2016-11-21	2016-11-21	Male	2016-09-12	Ycc	Mixed feeding below 6 months	BCG	2016-11-21	2016-11-22	2017-01-10	2017-01-18	Negative			Yes	2017-06-25	2016-06-27	9	Negative	2017-09-15	2017-09-20	Negative		2018-09-30	18	Negative				Discharged negative		No
58456212	28	Married	Yes	2013-07-14	< 5kilometers	During PNC		Health facility		Public	During PNC		Once a day		Yes	Yes	2014-07-01	2014-07-01	Male	2014-01-27	FSG	Exclusive breast feeding	BCG	2014-07-01	2014-07-02	2014-07-19	2014-08-12	Negative			Yes	2015-03-18	2015-03-21	13	Negative	2015-03-28	2015-03-30	Negative				No data available				Lost to follow up		No
58456214	39	Married	Yes	2012-01-17	< 5kilometers	During PNC		Health facility		Public	During PNC		Once a day		Yes	Yes	2014-04-03	2014-04-03	Male	2014-02-23	PNC	Exclusive breast feeding	BCG	2014-04-08		2015-05-21	2014-05-21				No											No data available			Lost to follow up			No
58456217	40	Married	Yes	2015-09-29	< 5kilometers	Before pregnancy		Health facility		Public	Before pregnancy		Once a day		Yes	Yes	2019-06-16	2014-04-01		2014-02-02	OPD	Exclusive breast feeding	BCG	2015-04-01																								No
58456220	36	Married	Yes	2015-01-25	< 5kilometers	Before pregnancy		Health facility		Public	Before pregnancy		Once a day		Yes	Yes	2014-03-26	2014-03-26	Female	2014-03-22	ART	Exclusive breast feeding	BCG	2014-05-06		2014-06-05	2014-06-13				No														Lost to follow up			No
58456221	30	Married	Yes	2014-01-20	< 5kilometers	Before pregnancy		Health facility		Public	Before pregnancy		Once a day		Yes	Yes	2014-06-05	2014-06-05	Male	2014-05-02	FSG	Exclusive breast feeding	BCG	2014-06-02	2014-06-10	2014-06-30	2014-07-01	Negative			No														Lost to follow up			No
58456223	32	Single	Yes	2014-11-10	< 5kilometers	Before pregnancy		Health facility		Public	Before pregnancy		Once a day		Yes	Yes	2014-11-10	2014-11-10	Male	2014-05-17	OPD	Exclusive breast feeding	BCG	2014-11-10	2014-11-10	2014-12-30	2015-01-06	Missing data			No														Lost to follow up			No
58456225	28	Married	Yes	2012-06-13	> 5kilometers	During PNC		Health facility		Public	During PNC		Once a day		Yes	Yes	2014-06-05	2014-06-05	Male	2014-04-05	Fsg	Exclusive breast feeding	BCG	2014-06-16	2019-06-16	2014-06-18		Negative			No														Lost to follow up
58456227	28	Married	Yes	2012-06-14	< 5kilometers	During pregnancy		Health facility		Public	During pregnancy		Once a day		Yes	Yes	2015-02-23	2015-02-23	Female	2014-06-20	Out reach	Exclusive breast feeding	BCG	2015-02-23		2015-03-09	2015-03-09	Negative			No														Lost to follow up
58456228	28	Married	Yes	2014-02-07	< 5kilometers	During pregnancy		Health facility		Public	During pregnancy		Once a day		Yes		2014-08-12	2014-08-12	Male	2014-06-07	Fsg	No longer breast feeding	BCG	2014-08-12		2014-09-14	2014-09-17	Negative			Yes	2015-07-14		14	Negative	2015-07-28	2015-08-03	Negative		2015-08-14	18	Negative				Discharged negative
58456243	28	Married	Yes	2014-01-09		During PNC		Health facility		Public	During PNC		Once a day		Yes	Yes		2014-01-10	Male	2014-01-09	Mat	Exclusive breast feeding	BCG	2014-03-18	2014-03-19	2014-03-30	2014-04-02	Negative			No														Lost to follow up			No
58456252	32	Married	Yes	2013-03-12	< 5kilometers	Before pregnancy		Health facility		Public	Before pregnancy		Once a day		Yes	Yes	2015-02-14	2015-02-14	Female	2015-01-14	Ycc	Exclusive breast feeding	BCG	2015-02-14	2015-02-17	2015-03-28	2015-03-30	Negative			No														Lost to follow up			No
58553567	26	Married	Yes	2016-12-14	> 5kilometers	During pregnancy		Health facility		Public	During pregnancy		Once a day		Yes		2016-12-28	2016-12-28	Male	2016-12-18	Mat	Complementary feeding above 6 months	BCG	2017-01-03	2017-01-06	2017-01-12	2017-02-16	Negative			No														Transferred out			No
58553572	32	Married	Yes	2016-04-08	< 5kilometers	During PNC		Health facility		Public	During PNC		Once a day		Yes	Yes	2016-04-12	2016-04-12	Male	2015-11-18	Pnc	Mixed feeding below 6 months	BCG	2016-04-12	2016-04-14	2016-04-27	2016-05-03	Negative			No									2017-02-02	19	Negative			Discharged negative
58553579	24	Single	Yes	2016-11-18		During pregnancy		Health facility	Lwajje	Public	During pregnancy		Once a day		No	No	2016-12-15	2016-12-15	Female	2016-11-30	Anc	Exclusive breast feeding	BCG	2016-12-15		2017-01-05	2017-01-18	Negative			No														Lost to follow up
58553585	29	Single	Yes	2012-06-26	> 5kilometers	Before pregnancy		Health facility		Public	Before pregnancy		Once a day		Yes	Yes	2014-09-22	2014-09-22	Male	2014-07-22	Fsg	No longer breast feeding	BCG	2014-09-22		2014-10-06	2014-10-08	Positive			No														Enrolled into care		Yes	Yes
58553589	28	Married	Yes	2012-07-13	> 5kilometers	During PNC					During PNC		Once a day		Yes	Yes	2014-09-09	2014-09-09	Female	2014-08-22	Pnc	Exclusive breast feeding	BCG	2014-10-07		2014-11-10	2014-11-11	Positive			No														Enrolled into care		Yes	Yes
58553593	18	Single	Yes	2014-07-14	> 5kilometers	Before pregnancy		Health facility		Public	Before pregnancy		Once a day		Yes		2015-01-14	2015-01-14	Female	2014-08-29	Ycc	Exclusive breast feeding	BCG	2015-01-14	2019-06-17	2015-01-30	2015-02-11	Negative			No														Lost to follow up
58553599	28	Married	Yes	2014-09-12	< 5kilometers	Other	Transfer in	Health facility		Public	Other	Transfer in	Once a day		Yes		2015-02-23	2015-02-23	Female	2014-08-21	Art	Wean from feeding	BCG	2015-02-23		2015-05-11	2015-05-11	Negative			No														Lost to follow up
58553605	21	Single	Yes	2012-07-15	> 5kilometers	During pregnancy		Health facility		Public	During pregnancy		Once a day		Yes	Yes	2015-02-23	2015-02-23	Male	2014-08-20	Art	Exclusive breast feeding	BCG	2015-02-23	2015-03-09	2015-03-11	2015-03-11	Negative			No														Lost to follow up			No
58553610	32	Married	Yes	2012-06-22	> 5kilometers	During pregnancy		Health facility		Public	During pregnancy		Once a day		Yes		2015-01-13	2015-01-13	Female	2014-10-22	Fsg	Exclusive breast feeding	BCG	2015-01-13		2015-01-27	2015-02-26	Negative			Yes	2016-06-28	2016-07-30	18	Negative	2016-08-20	2016-10-30	Negative		2016-12-28	2	Negative				Discharged negative
58553613	29	Married	Yes	2014-10-28	> 5kilometers	During PNC		Health facility		Public	During PNC		Twice a day		Yes		2015-12-04	2015-12-04	Female	2014-12-12	Art	No longer breast feeding	BCG	2015-12-04		2015-12-28		Negative			Yes	2016-03-15	2016-03-17	15	Negative	2016-04-29	2016-04-12	Negative		2016-10-25	2	Negative				Discharged negative
58553619	28	Married	Yes	2015-02-10	< 5kilometers	Other	Transfer in	Health facility		Public	Other	Transfer in	Once a day		Yes		2015-02-10	2015-02-10	Female	2015-01-02	Art	Complementary feeding above 6 months	BCG	2015-12-10				Positive			No														Enrolled into care		Yes	Yes
58553621	37	Married	Yes	2015-01-27	> 5kilometers	During PNC		Health facility		Public	During PNC		Twice a day		Yes	Yes	2014-04-07	2014-04-07	Female	2015-02-16	Art	No longer breast feeding	BCG	2015-02-16		2015-04-14	2015-05-18	Negative			Yes	2016-10-11	2016-10-11	19	Negative	2016-10-20	2016-11-22	Negative		2016-11-22	2	Negative				Discharged negative
58553626	29	Married	Yes	2015-09-04	< 5kilometers	During PNC		Health facility		Public	During PNC		Once a day				2015-08-04	2015-08-04	Male	2015-02-03	Art	Exclusive breast feeding	BCG	2015-08-04		2015-09-11	2015-09-29	Negative			Yes	2016-07-19	2016-09-01	12	Negative	2016-08-28	2016-09-09	Negative		2016-09-09	18	Negative				Discharged negative
58553630	28	Married	Yes	2015-03-25	> 5kilometers	During PNC		Health facility		Public	During PNC		Once a day		Yes	Yes	2015-03-25	2015-03-25	Female	2015-02-06	Ycc	Exclusive breast feeding	BCG	2015-03-25		2015-04-13	2014-04-18	Negative			No									2016-06-26	18	Negative			Discharged negative
58553636	35	Married	Yes	2014-09-12	> 5kilometers	During PNC		Health facility		Public	During PNC		Once a day		Yes	Yes	2015-03-26	2015-03-26	Female	2015-03-26	Anc	No longer breast feeding	BCG	2015-05-12		2015-06-04	2015-08-04	Negative			Yes	2016-06-28		14	Negative	2016-07-19	2016-08-23	Negative		2016-12-22	18	Negative				Discharged negative		No
58553639	28	Married	Yes	2015-04-05	> 5kilometers	During PNC		Health facility		Public	During PNC		Once a day		Yes	Yes	2015-04-25	2015-04-25	Male	2015-03-22	Ycc	Exclusive breast feeding	BCG	2015-08-25		2015-09-10	2015-10-11	Negative			No														Lost to follow up
58553642	28	Married	Yes	2015-04-15	> 5kilometers	During PNC		Home		Public	During PNC		Once a day		Yes	Yes	2015-04-25	2015-04-25	Female	2015-03-22	Ycc	Exclusive breast feeding	BCG	2015-08-25		2015-09-10	2015-09-11	Negative			No														Lost to follow up			No
58553648	27	Married	Yes	2015-05-06	< 5kilometers	During PNC		Health facility		Public	During PNC		Once a day		Yes	Yes	2015-04-28	2015-04-28	Female	2015-03-19	Ycc	Complementary feeding above 6 months	BCG	2015-05-06		2016-05-16	2015-06-22	Negative			No														Lost to follow up
58553654	30	Married	Yes	2016-03-22	> 5kilometers	Before pregnancy		Health facility		Public	Before pregnancy		Once a day		Yes	Yes	2016-03-16	2016-03-16	Female	2015-03-17	Pnc	Exclusive breast feeding	BCG	2016-03-16		2016-04-07	2014-04-13	Negative			No														Lost to follow up
58553659	27	Married	Yes	2013-02-13	< 5kilometers	During PNC		Health facility		Public	During PNC		Once a day		No	No	2015-05-19	2015-05-19	Male	2015-05-08	Art	Exclusive breast feeding	BCG	2015-06-29		2015-07-01	2015-07-20	Negative			No														Lost to follow up
58553664	25	Married	Yes	2015-03-13	> 5kilometers	During pregnancy		Health facility		Public	During pregnancy		Once a day		Yes	Yes	2015-11-05	2015-11-05	Female	2015-06-05	Art	No longer breast feeding	BCG	2015-10-05		2015-10-18	2015-11-23	Negative			Yes	2016-03-01		9	Negative	2016-03-07	2016-03-27	Negative		2016-06-20	18	Negative				Discharged negative
58553667	27	Married	Yes	2014-12-02	> 5kilometers	Before pregnancy		Health facility		Public	Before pregnancy		Once a day				2015-10-06	2015-10-06	Female	2015-07-14	Art	Wean from feeding		2015-10-06		2015-10-27	2015-11-08	Negative			Yes	2016-10-11		13	Negative			Negative		2017-02-10	19	Negative				Discharged negative
58553673	24	Married	Yes	2015-02-07	> 5kilometers	Before pregnancy		Health facility		Public	Before pregnancy		Once a day		Yes		2017-02-02	2017-02-02	Female	2016-10-22	Ycc	No longer breast feeding	BCG	2017-02-07		2017-03-20	2017-03-28	Negative			Yes	2017-07-26	2017-07-30	19	Negative	2017-08-10	2017-08-21	Negative		2017-04-17	20	Negative				Discharged negative
58553676	30	Married	Yes	2014-08-19	> 5kilometers	Other	TI	Health facility		Public	Other	Ti	Once a day				2016-03-15	2016-03-15	Male	2015-11-20	Art	Mixed feeding below 6 months	BCG	2016-03-15	2016-03-16	2016-04-07					No														Lost to follow up
58553680	35	Married	Yes	2015-04-26	> 5kilometers	Before pregnancy		Home			Before pregnancy		Once a day		Yes		2017-05-23	2017-05-23	Male	2016-12-25	Art	Complementary feeding above 6 months	BCG	2017-05-23	2017-03-30	2017-06-20	2017-06-20	Negative			No									2017-06-20	18	Negative			Discharged negative
58553681	28	Married	Yes	2014-07-01	> 5kilometers	Other	T.i				Other	T.i	Once a day				2016-03-18	2016-03-18	Male	2016-03-16	Art	Exclusive breast feeding	BCG	2016-08-14	2016-08-21	2016-09-15	2016-09-22	Negative			No														Died
58553687	28	Married	Yes	2014-07-01	< 5kilometers	Other	T.i				Other	T.i	Once a day		Yes	Yes	2016-03-18	2016-03-18	Female	2016-03-16	Art	Exclusive breast feeding	BCG	2016-08-09		2016-09-02	2016-09-05	Negative			No									2017-10-10	1	Negative			Discharged negative
58553691	25	Married	Yes	2015-02-21	> 5kilometers	Before pregnancy					Before pregnancy		Once a day		Yes	Yes	2016-04-19	2016-04-19	Male	2016-03-12	Art	Mixed feeding below 6 months	BCG	2016-06-13	2016-08-21	2016-07-02	2016-07-12	Negative			No									2017-10-10	18	Negative			Discharged negative
58553694	40	Married	Yes	2015-10-06	> 5kilometers	Before pregnancy					Before pregnancy		Twice a day		Yes	Yes	2016-08-31	2016-08-31	Female	2016-03-20	Pnc			2016-08-31	2016-09-08	2016-09-22		Negative			Yes	2017-05-18	2017-05-25	13	Negative	2017-08-20	2017-08-28	Negative								Lost to follow up
58553698	30	Married	Yes	2015-10-20	> 5kilometers	Other	Transfer in				Other	Transfer in	Once a day				2016-05-20	2016-05-20	Female	2015-12-07	Mbale regional referral hospital	Exclusive breast feeding	BCG	2016-07-12	2016-07-26	2016-08-28	2016-09-09	Negative			No														Lost to follow up
58553703	28	Married	Yes	2016-06-09	> 5kilometers	During pregnancy		Health facility		Public	During pregnancy		Once a day				2016-09-30	2016-09-30	Female	2016-09-30	Mat	Exclusive breast feeding	BCG	2018-01-13	2018-01-16	2018-04-10	2018-08-14	Negative			No									2018-11-15	18	Negative			Discharged negative
58553710	25	Married	Yes	2016-10-30	< 5kilometers	During pregnancy		Health facility		Public	During pregnancy		Once a day		Yes	Yes	2016-10-30	2016-10-30	Male	2016-10-30	Mat	Complementary feeding above 6 months	BCG	2016-12-14	2016-12-20	2017-01-21	2017-02-16	Negative			No									2018-06-06	19	Negative			Discharged negative
58553715	23	Married	Yes	2014-11-10	> 5kilometers	Before pregnancy		Health facility			Before pregnancy		Once a day		Yes	Yes	2016-12-13	2016-12-13	Female	2016-10-27	Art	Wean from feeding		2016-12-13	2016-12-28	2017-01-12	2017-01-16	Negative			No									2018-05-05	19	Negative			Discharged negative
58553719	33	Married	Yes	2014-06-04	No data available	Before pregnancy					Before pregnancy		Once a day		Yes	Yes	2017-04-04	2017-04-04	Male	2016-10-09	Art	Complementary feeding above 6 months	BCG	2017-04-04	2017-04-13	2017-04-30	2017-05-15	Negative			No									2018-05-21	1	Negative			Discharged negative
58553723	29	Married	Yes	2014-10-28	< 5kilometers	During PNC					During PNC		Once a day		Yes	Yes	2017-01-17	2017-01-17	Female	2016-11-25	Art	Complementary feeding above 6 months	BCG	2017-01-17	2017-01-24	2017-08-02	2017-08-03	Negative			Yes	2017-09-30	2017-09-30	14	Negative			Negative		2018-06-02	18	Negative				Discharged negative
58553728	25	Married	Yes	2017-05-27	< 5kilometers	During pregnancy					During pregnancy		Once a day		Yes	Yes	2017-05-27	2017-05-27	Female	2016-11-28	Mat	Complementary feeding above 6 months	BCG	2017-05-27	2017-06-05	2018-04-10	2018-04-17	Negative			Yes	2018-01-12		14	Negative	2018-02-14	2018-02-15	Negative		2018-05-06	18	Negative				Discharged negative
58553731	20	Married	Yes	2012-07-21	< 5kilometers	During pregnancy		Health facility		Public	During pregnancy		Once a day		Yes		2014-09-16	2014-09-16	Female	2014-07-07	Opd	Complementary feeding above 6 months	BCG	2014-09-16		2014-10-14	2014-11-21	Negative			No														Lost to follow up
58760151	31	Married	Yes	2016-05-17	> 5kilometers	During pregnancy		Health facility		Public	During pregnancy		Once a day		Yes	Yes	2017-04-13	2017-05-13	Female	2016-02-11	Outreach	Complementary feeding above 6 months	BCG	2017-12-17	2017-12-24	2018-02-06		Negative			No														Transferred out
58760156	32	Married	Yes	2016-05-17	> 5kilometers	During pregnancy		Health facility		Public	During pregnancy		Once a day		Yes	Yes	2016-02-28	2016-02-28	Male	2016-02-16	Anc	No longer breast feeding	BCG	2016-02-16				Negative			No									2017-05-16	19	Negative			Discharged negative
58760158	29	Married	Yes	2016-05-17	< 5kilometers	During pregnancy		Health facility		Public	During pregnancy		Once a day		Yes		2016-02-17	2017-02-17	Male	2016-02-17	Ycc	No longer breast feeding	BCG	2016-03-30	2016-05-04	2016-06-06	2016-07-08	Negative			Yes	2017-04-04	2017-04-11	13	Negative	2017-06-02	2017-06-06	Negative		2018-05-16	18	Negative				Discharged negative		Yes
58760163	35	Married	Yes	2016-06-25	< 5kilometers	During pregnancy		Health facility		Public	During pregnancy		Once a day		Yes	Yes	2016-02-08	2016-02-08	Male	2016-02-08	Ycc	No longer breast feeding	BCG	2016-04-03	2016-04-11	2017-04-10	2017-05-04	Negative			No									2017-05-20	18	Negative			Discharged negative
58760165	21	Single	Yes	2016-04-28	> 5kilometers	During PNC		Health facility		Public	During PNC		Once a day				2016-06-10	2016-06-10	Male	2016-05-30	Ycc	No longer breast feeding	BCG	2016-08-04	2016-08-11	2016-09-20		Negative			No														Enrolled into care		Yes	Yes
58760168	18	Married	Yes	2012-11-22	> 5kilometers	Before pregnancy		Health facility		Public	Before pregnancy		Once a day				2014-11-09	2014-11-09	Male	2014-06-24	Fsg	No longer breast feeding	BCG	2014-11-09	2014-11-10	2014-11-13	2014-12-03	Negative			Yes	2016-01-07	2016-01-08	17	Negative	2016-01-15	2019-02-19	Negative		2016-02-19	18	Negative				Discharged negative
58760172	39	Married	Yes	2014-04-22	> 5kilometers	During pregnancy		Health facility		Public	During pregnancy		Once a day				2014-09-03	2014-09-03	Female	2014-07-06	Fsg	No longer breast feeding	BCG	2014-09-03	2014-09-04	2014-09-15	2014-10-02	Negative			Yes	2015-08-28	2015-08-29	13	Negative	2015-09-15	2016-02-03	Negative		2016-02-03	18	Negative				Discharged negative
58760173	24	Married	Yes	2014-11-14	< 5kilometers	Before pregnancy		Health facility		Public	Before pregnancy		Once a day		Yes	Yes	2014-12-03	2014-12-03	Male	2014-07-19	Fsg	No longer breast feeding	BCG	2014-12-10	2014-12-15	2014-12-20	2015-01-07	Negative			Yes	2015-10-07	2015-10-08	14	Negative	2015-10-28	2015-10-02	Negative		2016-02-03	18	Negative				Discharged negative
58760176	26	Married	Yes	2015-09-29	< 5kilometers	Before pregnancy		Health facility		Public	Before pregnancy		Once a day		Yes	Yes	2015-12-22	2015-12-22	Male	2014-07-07	Pnc	No longer breast feeding	BCG	2015-12-22	2015-12-23	2016-01-15	2016-02-12	Negative			No									2016-02-12	18	Negative			Discharged negative
58760177	40	Married	Yes	2014-09-04	< 5kilometers	During pregnancy		Health facility		Public	During pregnancy		Once a day		Yes	Yes	2015-12-05	2015-12-05	Male	2014-08-07	Opd	No longer breast feeding	DPT 1	2015-12-05	2015-12-06	2016-06-20		Negative			No														Transferred out
58760184	28	Married	Yes	2014-06-20		During pregnancy		Health facility		Public	During pregnancy		Once a day		Yes	Yes	2014-10-06	2014-10-06	Male	2014-08-08	Ycc	No longer breast feeding	BCG	2014-10-06	2014-10-07	2014-10-14	2014-10-14	Positive			Yes	2014-10-14	2014-10-15	12	Positve	2014-10-23	2014-12-03	Positive		2015-02-04	18	Positive				Enrolled into care	Yes	Yes
58760185	25	Married	Yes	2015-07-31	< 5kilometers	Before pregnancy		Health facility		Public	Before pregnancy		Once a day		Yes		2015-07-31	2015-07-31	Female	2014-08-12	Opd	No longer breast feeding	BCG	2015-07-31	2015-07-31	2015-08-15	2015-10-04	Negative			Yes	2015-10-04	2015-10-05	14	Negative	2015-10-24	2015-11-12	Negative		2015-02-07	18	Negative				Discharged negative		No
58760186	28	Married	Yes	2012-12-11	< 5kilometers	During PNC		Home			During PNC		Once a day		Yes		2014-10-01	2014-10-01	Female	2014-09-18	Fsg	No longer breast feeding	BCG	2014-11-05	2014-10-06	2014-11-11	2014-12-03	Negative			Yes	2016-01-07	2016-02-03	19	Negative	2014-02-03	2016-02-03	Negative		2016-04-06	19	Negative				Discharged negative
58760187	28	Single	Yes	2014-05-09	> 5kilometers	During pregnancy		Health facility		Public	During pregnancy		Once a day		Yes	Yes	2014-10-24	2014-10-24	Female	2014-10-10	Ycc	No longer breast feeding	BCG	2014-11-28	2014-11-28	2014-12-10	2015-01-06	Positive			Yes	2015-01-06	2015-08-08	2	Positve	2015-02-18	2015-02-26	Positive								Enrolled into care	Yes	Yes
58760189	20	Single	Yes	2008-08-26	> 5kilometers	Before pregnancy		Health facility		Public	Before pregnancy		Once a day		Yes		2014-11-20	2014-11-20	Female	2014-10-11	Fsg	No longer breast feeding	BCG	2014-10-27	2014-11-28	2014-12-05	2015-01-07	Negative			Yes	2015-03-30	2014-04-03	6	Negative	2015-04-14	2015-05-06	Negative		2015-10-07	10	Negative				Discharged negative
58760191	24	Married	Yes	2013-09-27	< 5kilometers	Before pregnancy		Health facility		Public	Before pregnancy		Once a day				2014-11-28	2014-10-28	Female	2014-10-30	Fsg	No longer breast feeding	BCG	2015-01-01	2015-01-02	2015-01-09	2015-12-04	Negative			Yes	2016-02-03	2016-02-04	14	Negative	2016-02-15	2016-03-02	Negative		2016-04-28	18	Negative				Discharged negative
58760192	30	Married	Yes	2014-06-03	< 5kilometers	During pregnancy		Health facility		Public	During pregnancy		Once a day		Yes		2014-10-14	2014-10-14	Male	2014-10-07	Fsg	No longer breast feeding	BCG	2014-11-18	2014-11-18	2014-12-01	2015-01-07	Negative			Yes	2016-02-03	2016-02-04	15	Not available/ missing	2016-02-15	2016-03-04	Negative		2016-04-05	18	Negative				Discharged negative
58760194	30	Married	Yes	2014-06-27	< 5kilometers	Before pregnancy		Health facility		Public	Before pregnancy		Once a day				2014-10-15	2014-10-15	Male	2014-10-15	Fsg	No longer breast feeding	BCG	2014-12-03	2014-12-04	2014-12-12	2014-01-07	Negative			Yes	2016-06-20	2016-01-21	14	Negative	2016-01-30	2016-04-13	Negative		2016-04-13	18	Negative				Discharged negative
58760195	30	Married	Yes	2014-08-05	< 5kilometers	During pregnancy		Health facility		Public	During pregnancy		Once a day				2015-01-08	2015-01-08	Male	2014-11-03	Ycc	No longer breast feeding	BCG	2015-01-08	2015-01-10	2015-01-20	2015-02-04	Negative			No														Lost to follow up
58760197	31	Married	Yes	2012-12-20	< 5kilometers	During PNC		Health facility		Public	During PNC		Once a day				2015-03-06	2015-03-06	Female	2015-02-26	Fsg	No longer breast feeding	BCG	2015-04-09	2015-04-10	2015-06-17	2015-05-06	Negative			Yes	2016-04-05	2016-04-06	13	Negative	2016-05-07	2016-05-27	Negative		2016-06-24	16	Negative				Discharged negative
58760199	27	Married	Yes	2014-08-22	< 5kilometers	During PNC					During PNC		Once a day		Yes		2015-05-07	2015-05-07	Female	2015-03-23	Ycc	Exclusive breast feeding	BCG	2015-05-07	2015-05-07	2015-06-01	2015-07-01	Negative			No														Lost to follow up
58760204	30	Married	Yes	2014-08-08	< 5kilometers	Before pregnancy					Before pregnancy		Once a day				2015-07-03	2015-07-03	Female	2015-04-28	Ycc	Exclusive breast feeding	BCG	2015-07-03	2015-07-04	2015-08-28	2015-09-02	Negative			Yes	2016-08-05	2016-08-05	13	Negative	2016-10-06	2016-11-11	Negative		2016-11-11	18	Negative				Discharged negative
58760205	24	Married	Yes	2013-08-08		During PNC		Health facility		Public	During PNC		Once a day		Yes	Yes	2015-06-03	2015-06-03	Male	2015-05-05	Fsg	No longer breast feeding	BCG	2015-08-06	2015-08-07	2015-08-28	2015-09-02	Negative			Yes	2017-06-15		17	Negative	2017-05-25	2017-06-06	Negative		2017-06-06	19	Negative				Discharged negative
58760207	27	Married	Yes	2012-12-21	< 5kilometers	During PNC		Health facility		Public	During PNC		Once a day				2015-08-27	2015-08-27	Female	2015-05-08	Fsg	No longer breast feeding	BCG	2015-08-28	2015-08-28	2015-09-15	2015-10-07	Negative			Yes	2016-07-22	2016-07-22	17	Negative	2016-08-20	2016-11-11	Negative		2016-11-11	18	Negative				Discharged negative
58760209	32	Married	Yes	2010-10-15	< 5kilometers	Before pregnancy		Health facility		Public	Before pregnancy		Once a day			Yes	2015-08-05	2015-08-05	Female	2015-06-07	Fsg	No longer breast feeding	DPT 1	2015-08-05	2015-08-06	2015-08-28	2015-09-02	Negative			Yes	2017-05-22	2017-05-23	24	Not available/ missing			No data								Lost to follow up
58760212	32	Married	Yes	2015-09-10	< 5kilometers	Before pregnancy		Health facility		Public	Before pregnancy		Once a day		Yes		2015-09-10	2015-09-10	Male	2015-07-24	Ycc	Complementary feeding above 6 months	BCG	2015-09-10	2015-09-11	2015-10-06	2015-11-06	Negative			No														Discharged negative
58760213	32	Married	Yes	2014-08-01	> 5kilometers	Before pregnancy		Health facility		Public	Before pregnancy		Once a day		Yes	Yes	2015-07-14	2015-07-14	Male	2015-07-14	Fsg	Complementary feeding above 6 months	BCG	2015-09-02	2015-09-03		2015-09-04	Negative			No														Transferred out
58760216	27	Married	Yes	2012-12-07	< 5kilometers	During PNC		Health facility		Public	During PNC		Once a day		Yes	Yes	2015-10-29	2015-10-29	Female	2015-09-12	Pnc	No longer breast feeding	BCG	2015-10-29	2015-10-30	2016-04-15	2016-05-02	Negative			Yes	2017-05-22	2017-05-23	18				No data				No data available				Transferred out
58888212	27	Married	Yes	2013-01-10	< 5kilometers	During pregnancy		Health facility		Public	During pregnancy		Once a day				2015-10-05	2015-10-05	Male	2015-10-05	Mat	No longer breast feeding	BCG	2015-11-19	2015-11-20	2015-11-27	2016-01-06	Negative			Yes	2016-09-01	2016-09-05	10	Negative	2016-10-05	2016-10-05	Negative		2017-10-16	18	Negative				Discharged negative
58888214	28	Married	Yes	2015-07-17	< 5kilometers	During pregnancy		Health facility		Public	During pregnancy		Once a day		Yes	Yes	2016-01-07	2016-01-07	Female	2015-11-01	Fsg	Exclusive breast feeding	BCG	2016-01-07	2016-01-08	2016-01-16	2016-02-03	Negative			No														Transferred out
58888217	30	Married	Yes	2015-01-13	< 5kilometers	Before pregnancy		Health facility		Public	Before pregnancy		Once a day		Yes	Yes	2016-03-03	2016-03-03	Male	2015-11-30	Ycc	Exclusive breast feeding	BCG	2016-03-03	2016-03-04	2016-04-17	2016-05-05	Negative			No														Transferred out
58888221	38	Married	Yes	2015-09-29	< 5kilometers	During pregnancy		Health facility		Public	During pregnancy		Once a day		Yes	No	2016-05-13	2016-05-13	Female	2015-11-23	Ycc	Exclusive breast feeding	BCG	2016-05-13	2016-05-14	2016-06-22	2016-07-01	Negative			No														Transferred out
58888225	38	Married	Yes	2015-01-16	< 5kilometers	Before pregnancy		Health facility		Public	Before pregnancy		Once a day		Yes		2016-03-18	2016-03-18	Male	2016-01-08	Fsg	Exclusive breast feeding	DPT 1	2016-03-18	2016-03-19	2016-04-15	2016-04-15	Negative			Yes	2016-09-01	2016-09-05	7	Negative	2016-10-05	2016-10-05	Negative								Transferred out
58888232	26	Married	Yes	2017-11-29	> 5kilometers	Before pregnancy		Health facility		Public	Before pregnancy		Once a day		Yes	Yes	2017-11-29	2017-11-29	Male	2016-12-20	Outreach	Exclusive breast feeding	BCG	2017-11-27	2017-12-03	2017-12-18	2017-12-27	Negative			No														Transferred out
58888235	28	Married	Yes	2012-12-11	> 5kilometers	During PNC		Health facility		Public	During PNC		Once a day				2016-03-03	2016-03-03	Female	2016-01-22	Ycc	No longer breast feeding	BCG	2016-03-03	2016-03-03	2016-04-27	2016-04-06	Negative			Yes	2017-05-03	2017-05-09	14	Negative	2017-06-20	2017-07-05	Negative		2017-10-03	19	Negative				Discharged negative
58888242	28	Married	Yes	2014-07-04	No data available	Before pregnancy					Before pregnancy		Once a day		Yes	Yes	2016-11-24	2016-11-24	Male	2016-11-08	Ycc	Exclusive breast feeding	BCG	2016-11-24	2016-12-03	2017-02-28	2017-03-31	Negative			Yes	2017-11-25		14	Negative	2017-12-18	2017-12-29	Negative		2018-04-01	18	Negative				Discharged negative
58888245	32	Married	Yes	2017-03-21	> 5kilometers	Before pregnancy					Before pregnancy		Once a day		Yes	Yes	2017-05-06	2017-05-06	Female	2016-11-06	Outreach	No longer breast feeding	BCG	2017-05-06	2017-05-13	2017-06-26		Negative			No												First attempt	2017-08-11	Lost to follow up
58888249	37	Married	Yes	2016-10-13	< 5kilometers	During pregnancy					During pregnancy		Once a day		Yes		2016-10-13	2016-10-13	Male	2016-09-01	Ycc	No longer breast feeding	BCG	2016-10-13	2016-10-17	2016-10-28	2016-11-22	Negative			Yes	2017-10-30	2017-10-31	14	Negative	2017-11-20		Negative		2018-02-02	18	Negative				Discharged negative
58888252	24	Married	Yes	2016-05-17	> 5kilometers	During pregnancy		Health facility			During pregnancy		Once a day		Yes	Yes	2016-09-09	2016-09-09	Female	2016-08-12	Art	No longer breast feeding	BCG	2016-08-07	2016-08-15	2017-09-20	2017-09-29	Negative			Yes	2017-08-07	2017-08-14	12	Negative	2017-12-05	2017-10-12	Negative		2018-01-16	2	Negative				Discharged negative
58888254	28	Married	Yes	2012-12-11	< 5kilometers	During PNC					During PNC		Once a day				2014-10-01	2014-10-01	Female	2014-09-18	Fsg	No longer breast feeding	BCG	2014-11-05	2014-11-06	2014-11-11	2014-12-03	Negative			Yes	2016-01-07	2016-01-08	15	Negative	2016-01-30	2016-02-03	Negative		2016-04-06	18	Negative				Discharged negative
58888259	28	Married	Yes	2015-08-16	< 5kilometers	During pregnancy					During pregnancy		Once a day		Yes	Yes	2014-12-02	2014-12-02	Male	2014-01-01	Opd	Complementary feeding above 6 months	BCG	2014-01-14		2014-02-19	2014-02-24	Negative			No														Lost to follow up
58888264	29	Married	Yes	2015-04-20	< 5kilometers	Before pregnancy		Health facility		Public	Before pregnancy		Once a day		Yes	Yes	2015-04-20	2015-04-20	Male	2015-03-25	Pnc	Exclusive breast feeding	BCG	2015-04-20	2015-04-20	2015-05-05		Negative			No														Lost to follow up
58888268	27	Married	Yes	2014-09-02	< 5kilometers	Before pregnancy		Health facility		Public	Before pregnancy		Once a day		Yes	Yes	2015-05-03	2015-05-03	Female	2015-03-26	Anc	Exclusive breast feeding	BCG	2015-05-11	2015-05-11	2015-05-22	2015-07-07	Negative			Yes	2015-07-07	2015-07-07	3	Negative	2015-07-13	2015-10-13	Negative		2017-01-10	33	Negative				Discharged negative
58888273	28	Married	Yes	2013-08-28	< 5kilometers	During pregnancy		Health facility		Public	During pregnancy		Once a day		Yes	No	2015-03-09	2015-03-09	Male	2015-03-09	Anc	No longer breast feeding	BCG	2015-06-26	2015-06-26	2015-07-02	2016-01-19	Negative			Yes	2016-06-14	2016-06-21	13	Negative	2016-07-19	2016-10-25	Negative		2016-10-25	19	Negative				Discharged negative
58888276	27	Married	Yes	2012-01-04	< 5kilometers	Other	T.i	Health facility			Other	T.i	Once a day		Yes	Yes	2015-04-07	2015-04-07	Female	2015-02-19	Anc	Exclusive breast feeding	BCG	2015-04-07	2015-04-07	2015-04-10		Negative			No														Lost to follow up
58888281	22	Married	Yes	2014-11-05	> 5kilometers	During pregnancy					During pregnancy		Once a day		Yes	Yes	2015-03-03	2015-03-03	Male	2015-01-24	Anc	Exclusive breast feeding	BCG	2015-03-03	2015-03-03	2015-04-30	2016-07-26	Negative			No														Lost to follow up
58888283	32	Married	Yes	2016-03-15	< 5kilometers	During pregnancy		Health facility			During pregnancy		Once a day		No		2016-04-24	2016-04-26	Male	2016-04-16	Anc	No longer breast feeding	BCG	2016-06-21	2016-06-28	2016-07-13	2016-10-18	Negative			Yes	2017-08-08		15	Negative	2017-09-19	2017-10-13	Negative		2017-12-31	18	Negative				Discharged negative
58888297	35	Married	Yes	2016-03-18	< 5kilometers	During pregnancy		Health facility			During pregnancy		Once a day				2016-05-02	2016-05-02	Female	2016-04-10	Anc		BCG								No														Lost to follow up
58888302	22	Married	Yes	2016-04-04	< 5kilometers	Other	T.i				Other	T.i	Once a day		Yes	Yes	2016-05-24	2016-05-24	Male	2016-04-22	Opd	No longer breast feeding	BCG	2016-05-24	2016-05-31	2016-06-19	2016-06-21	Negative			Yes	2017-05-30	2017-06-06	13	Negative	2017-08-26	2017-09-26	Negative								Discharged negative
58888306	22	Married	Yes	2011-05-14	> 5kilometers	Before pregnancy					Before pregnancy		Once a day		Yes		2014-11-04	2014-11-04	Male	2014-09-27	Art	No longer breast feeding	BCG	2014-12-09	2014-12-09	2014-12-20	2015-01-06	Negative			Yes	2015-12-01	2015-12-04	13	Negative	2015-12-18	2016-06-28	Negative		2016-06-28	20	Negative				Discharged negative
58888314	39	Married	Yes	2013-03-20		Before pregnancy					Before pregnancy		Once a day		Yes	Yes	2014-09-25	2014-09-25	Female	2014-09-25	Mat	No longer breast feeding	BCG	2014-11-04	2014-11-11	2014-11-14	2014-12-02	Negative			Yes	2015-03-31		6	Negative	2015-04-30	2015-06-23	Negative								Lost to follow up
58888320	32	Married	Yes	2013-08-13	< 5kilometers	Before pregnancy					Before pregnancy		Once a day		Yes	Yes	2014-09-21	2014-09-30	Male	2014-09-21	Anc	Exclusive breast feeding	BCG	2014-11-11	2014-11-11	2014-11-20					No														Lost to follow up
58888323	24	Married	Yes	2014-03-26	> 5kilometers	During PNC					During PNC		Twice a day				2014-10-28	2014-12-28	Male	2014-09-12	Pnc	Exclusive breast feeding	BCG	2014-10-28	2014-10-29	2014-10-11	2014-12-02	Negative			No														Lost to follow up
58888327	28	Married	Yes	2014-05-09	< 5kilometers	During pregnancy		Health facility		Public	During pregnancy		Once a day		Yes	Yes	2014-08-08	2014-08-08	Female	2014-08-08	Mat	Exclusive breast feeding	BCG	2014-09-30		2014-10-14		Negative			No														Lost to follow up
58888334	25	Married	Yes	2014-11-20	> 5kilometers	During PNC		Home		Private	During PNC		Once a day		Yes	Yes	2014-11-20	2014-11-20	Male	2014-09-12	Pnc	Exclusive breast feeding	BCG	2014-11-20	2014-11-20	2014-12-12	2014-12-16	Negative			No														Lost to follow up
58888338	19	Married	Yes	2015-01-19	> 5kilometers	During pregnancy		Health facility		Private	During pregnancy		Once a day		Yes	Yes	2014-09-09	2014-09-09	Female	2014-08-10	Anc	Exclusive breast feeding	BCG	2014-09-30		2014-10-14	2015-01-19	Negative			No														Lost to follow up
58888344	35	Married	Yes	2015-12-17	> 5kilometers	Other					Other		Once a day		No	No	2015-01-19	2015-01-19	Male	2015-01-19	Ycc	Exclusive breast feeding	BCG	2015-01-19		2015-02-09	2015-02-17	Negative
58888346	27	Married	Yes	2014-08-19	< 5kilometers	Other					Other		Once a day		Yes	Yes	2014-08-19	2014-08-19	Female	2014-08-28	Ycc	Wean from feeding	BCG	2014-08-19		2014-08-26	2014-08-28	Negative
58888350	19	Married	Yes	2014-10-10	> 5kilometers	During pregnancy		Health facility		Public	During pregnancy						2014-10-25	2014-10-25	Female	2014-10-25		Complementary feeding above 6 months	BCG	2014-12-09	2014-12-09	2014-12-20	2015-01-06	Negative			Yes	2015-12-08	2015-12-08		Negative	2016-01-20										Lost to follow up
58888355	27	Married	Yes	2014-07-16	> 5kilometers	During pregnancy		Health facility		Public	During pregnancy						2014-10-28	2014-10-28	Female	2014-10-27	Anc	Exclusive breast feeding	BCG	2014-12-16	2014-12-16	2014-12-20	2015-01-06	Negative
58888363	20	Married	Yes	2014-03-12	> 5kilometers	During pregnancy		Health facility		Public	During pregnancy						2014-11-18	2014-11-18	Male	2014-10-05	Anc	Exclusive breast feeding	BCG	2014-11-18	2014-11-18	2014-11-25	2014-12-16	Positive	2016-01-19		Yes	2016-01-19		3	Positve			Positive								Lost to follow up
58888367	23	Single	Yes	2014-08-01	> 5kilometers	During pregnancy		Health facility		Public	During pregnancy		Once a day		Yes	Yes	2014-11-19	2014-11-19	Female	2014-11-19	Anc	No longer breast feeding	BCG	2015-01-13	2015-01-13	2015-01-20	2015-03-03	Negative			Yes	2016-01-19	2016-01-19	14	Negative	2015-05-03	2015-06-14	Negative		2016-06-14	18	Negative				Discharged negative
58888373	34	Married	Yes	2013-02-12	< 5kilometers	Before pregnancy					Before pregnancy		Once a day		Yes	Yes	2015-03-24	2015-03-24	Female	2015-01-30	Ycc	No longer breast feeding	BCG	2015-03-24	2015-03-24	2015-04-07	2015-04-21	Negative			Yes	2016-05-03	2016-05-10	15	Negative	2016-05-31	2016-07-27	Negative		2016-08-23	18	Negative				Discharged negative
58888375	30	Married	Yes	2014-10-28	< 5kilometers	Before pregnancy					Before pregnancy		Once a day		Yes	Yes	2015-02-26	2015-02-26	Male	2015-01-10	Ycc	No longer breast feeding	BCG	2015-02-26	2015-02-26	2015-03-07	2016-04-05	Negative			Yes	2016-04-05	2016-04-12	16	Negative	2016-06-28	2016-07-26	Negative		2016-07-26	18	Negative				Discharged negative
58888379	22	Married	Yes	2009-07-28	< 5kilometers	Other	T.i				Other	Ti	Once a day				2015-02-24	2015-02-24	Male	2015-01-12	Anc	No longer breast feeding	BCG	2015-02-24	2016-02-24	2015-03-06	2015-03-10	Negative			Yes	2016-04-05	2016-04-12	15	Negative	2016-04-19	2014-06-28	Negative		2016-06-28	18	Negative				Discharged negative
58888383	28	Married	Yes	2015-01-29	< 5kilometers	During PNC					During PNC		Once a day				2015-01-29	2015-01-29	Female	2014-12-22	Ycc	Exclusive breast feeding	BCG	2015-02-07	2015-02-08	2015-02-22		Negative			No														Lost to follow up
58888384	24	Married	Yes	2014-12-17	< 5kilometers	During PNC					During PNC		Once a day		Yes	Yes	2014-12-17	2014-12-17	Female	2014-10-10	Ycc	Exclusive breast feeding	BCG	2015-01-20	2015-01-21	2015-02-03	2015-03-17	Negative			No														Lost to follow up
58888387	37	Married	Yes	2012-09-25	> 5kilometers	Before pregnancy					Before pregnancy		Once a day				2014-12-04	2014-12-04	Female	2015-11-29	Anc	No longer breast feeding	BCG	2015-01-20	2015-01-20	2015-02-16	2015-03-10	Negative			Yes	2016-03-15	2016-03-22	15	Negative	2016-04-11	2016-07-16	Negative		2016-08-17	19	Negative				Discharged negative
58888391	20	Single	Yes	2012-03-13	> 5kilometers	Before pregnancy					Before pregnancy		Once a day		Yes	Yes	2014-11-11	2014-11-11	Female	2014-09-09	Anc	No longer breast feeding	BCG	2015-01-13	2015-01-13	2015-01-20	2015-02-17	Negative			Yes	2015-09-01	2015-09-02	9	Negative	2015-09-10	2015-11-24	Negative		2016-05-17	18	Negative				Discharged negative
58895454	19	Married	Yes	2016-04-20	< 5kilometers	Before pregnancy					Before pregnancy		Once a day		Yes	Yes	2016-04-20	2016-04-20	Male	2015-03-10	Opd	Exclusive breast feeding	BCG	2016-05-21	2016-04-26	2016-05-02		Negative			No														Lost to follow up
58895462	20	Married	Yes	2016-05-03	< 5kilometers	Before pregnancy					Before pregnancy		Once a day		Yes	Yes	2016-05-03	2016-05-03	Male	2015-03-07	Opd	Complementary feeding above 6 months	BCG	2016-05-03	2016-05-10	2016-06-08		Positive			No														Died
58895469	16	Married	Yes	2014-10-22	< 5kilometers	During pregnancy					During pregnancy		Once a day		Yes		2015-04-01	2015-04-01	Male	2015-04-01	Anc	Exclusive breast feeding	BCG	2015-04-01	2015-04-01	2015-05-26		Negative			No														Lost to follow up
58895473	35	Married	Yes	2014-12-31	< 5kilometers	During pregnancy					During pregnancy		Once a day		Yes	Yes	2015-04-09	2015-04-09	Female	2015-04-01	Anc	No longer breast feeding	BCG	2015-05-26	2015-05-29	2015-06-04	2016-01-19	Negative			Yes	2016-01-19	2016-01-20	9	Negative	2016-05-31	2016-10-04	Negative		2016-12-06	18	Negative				Discharged negative
58895477	36	Married	Yes	2011-11-01	< 5kilometers	During PNC					During PNC		Once a day		Yes	Yes	2015-04-23	2015-04-23	Female	2015-04-07	Anc	No longer breast feeding	BCG	2015-05-19	2015-05-19	2015-05-28	2015-09-15	Negative			Yes	2016-08-09		14	Negative	2016-08-26	2016-09-06	Negative		2016-11-01	18	Negative				Discharged negative
58895482	28	Married	Yes	2014-11-04	> 5kilometers	Before pregnancy					Before pregnancy		Once a day		Yes	Yes	2015-04-28	2015-04-28	Female	2015-04-22	Anc	No longer breast feeding	BCG	2015-06-09	2015-06-11	2015-06-15	2015-12-22	Negative			Yes	2016-08-12	2016-08-19	15	Negative	2016-08-17										Lost to follow up
58895485	29	Married	Yes	2015-05-17	> 5kilometers	During PNC					During PNC		Once a day		Yes	Yes	2015-05-07	2015-05-07	Female	2015-04-21	Ycc	No longer breast feeding	BCG	2015-06-02	2015-06-02	2015-06-22	2015-12-22	Negative			Yes	2016-07-12	2016-07-19	14	Negative	2016-08-30		Negative								Lost to follow up
58895493	24	Married	Yes	2012-12-05	< 5kilometers	Before pregnancy					Before pregnancy		Once a day		Yes		2015-07-09	2015-07-09	Female	2015-05-31	Anc	Exclusive breast feeding	BCG	2015-07-09	2015-07-13	2015-07-21	2017-03-28	Negative			No														Discharged negative
58895502	23	Married	Yes	2016-03-16	< 5kilometers	Before pregnancy		Health facility		Public	Before pregnancy		Once a day		Yes	Yes	2016-06-21	2016-06-21	Male	2016-05-03	Anc	Exclusive breast feeding	BCG	2016-06-21	2016-06-23	2016-07-06		Negative			No														Lost to follow up
58895504	28	Married	Yes	2016-12-03	> 5kilometers	During pregnancy					During pregnancy		Once a day		Yes	Yes	2015-06-11	2015-06-11	Male	2015-06-11	Anc	No longer breast feeding	BCG	2015-07-27	2015-07-27	2015-10-13	2016-03-15	Negative			Yes	2016-08-02	2016-08-04	13	Negative	2016-08-17	2016-10-25	Negative		2017-01-31	18	Negative				Discharged negative
58895509	38	Married	Yes	2015-04-22	> 5kilometers	During pregnancy					During pregnancy		Once a day		Yes	Yes	2015-06-11	2015-06-11	Male	2015-06-11	Mat	Complementary feeding above 6 months	BCG	2015-08-25	2015-08-25	2015-09-08	2015-09-22	Negative			No														Lost to follow up
58895512	27	Married	Yes	2014-08-19	< 5kilometers	During PNC					During PNC		Once a day		Yes	Yes	2015-08-18	2015-08-18	Female	2015-06-24	Anc	Complementary feeding above 6 months	BCG	2015-08-18	2015-08-18	2015-09-01	2015-09-15	Negative			No														Lost to follow up
58895515	32	Married	Yes	2016-01-12	> 5kilometers	During pregnancy		Health facility			During pregnancy		Once a day		Yes	Yes	2016-01-12	2016-01-12	Male	2016-01-10	Anc	No longer breast feeding	BCG	2016-01-12	2016-01-12	2016-09-17	2016-09-13	Negative			Yes	2013-09-13	2016-09-20	15	Negative	2016-11-13	2017-01-04	Negative		2017-01-04	18	Negative				Discharged negative
59143468	29	Married	Yes	2013-02-05	> 5kilometers	Before pregnancy					Before pregnancy		Once a day		Yes		2015-08-14	2015-08-14	Female	2015-07-30	Anc	No longer breast feeding	BCG	2015-09-08	2015-09-08	2015-09-24	2015-10-06	Negative			Yes	2016-09-27	2016-09-27	14	Negative	2016-11-03	2016-12-28	Negative		2017-03-21	18	Negative				Discharged negative
59148221	30	Married	Yes	2015-04-10	> 5kilometers	During pregnancy					During pregnancy		Once a day				2015-07-06	2015-07-06	Female	2015-07-06	Anc	No longer breast feeding	BCG	2015-09-15	2015-09-15	2015-09-22	2016-07-19	Negative			Yes	2016-08-16	2016-08-16	18	Negative	2017-02-07	2017-02-07	Negative		2017-02-04	18	Negative				Discharged negative
59148236	26	Married	Yes	2013-05-07	< 5kilometers	Before pregnancy					Before pregnancy		Once a day		Yes	Yes	2015-07-07	2015-07-07	Male	2015-07-07	Anc	Exclusive breast feeding	BCG	2015-06-20	2015-08-18	2015-08-25					No														Lost to follow up
59148262	24	Married	Yes	2015-05-06	No data available	During pregnancy		Health facility		Public	During pregnancy		Once a day		Yes	Yes	2015-07-10	2015-07-10	Male	2015-07-10	Anc	Exclusive breast feeding	BCG	2015-08-25	2015-08-25	2018-10-02	2015-10-27	Negative			Yes	2016-09-22	2016-09-22	12	Negative	2016-11-03	2017-01-31	Negative		2017-04-11	21	Negative				Discharged negative
59148278	30	Married	Yes	2015-07-24	< 5kilometers	During PNC					During PNC		Once a day		Yes	Yes	2015-07-24	2015-07-24	Male	2015-07-23	Pnc	Exclusive breast feeding	BCG	2015-07-24	2015-07-24	2015-10-26					No														Lost to follow up
59148294	36	Married	Yes	2008-07-04	< 5kilometers	Before pregnancy					Before pregnancy		Once a day		Yes		2015-08-17	2015-08-17	Male	2015-07-23	Anc	Exclusive breast feeding	BCG	2015-09-14	2015-09-14	2015-09-24	2015-10-06	Negative			No														Transferred out
59148311	26	Married	Yes	2015-11-03	> 5kilometers	During PNC					During PNC		Once a day		Yes	Yes	2015-11-03	2015-11-03	Male	2015-07-28	Anc	No longer breast feeding	BCG	2015-12-01	2015-12-01	2016-02-23	2016-05-10	Negative			Yes	2019-12-06	2016-12-06	16	Negative	2017-01-17	2017-03-21	Negative		2017-03-21	2	Negative				Discharged negative
59148326	36	Married	Yes	2016-02-02	< 5kilometers	During PNC					During PNC		Once a day		Yes	Yes	2016-02-02	2016-02-02	Male	2015-07-14	Opd	No longer breast feeding	BCG	2016-02-02	2016-02-02	2016-05-31	2016-07-19	Negative			No														Lost to follow up
59148344	35	Married	Yes	2015-05-27	< 5kilometers	During pregnancy					During pregnancy		Once a day		Yes	Yes	2015-09-25	2015-09-25	Female	2015-08-02	Pnc	No longer breast feeding	BCG	2015-09-22	2015-09-22	2015-10-13	2016-01-19	Negative			Yes	2016-12-20	2016-12-21	15	Negative	2017-01-24		Negative								Lost to follow up
59148356	25	Married	Yes	2015-04-22	< 5kilometers	During pregnancy				Public	During pregnancy		Once a day		Yes	Yes	2015-08-07	2015-08-07	Male	2015-08-07	Anc	No longer breast feeding	BCG	2015-09-15	2015-09-15			Negative			No														Lost to follow up
59148367	32	Married	Yes	2015-08-20	< 5kilometers	During PNC					During PNC		Once a day		Yes		2015-08-20	2015-08-20	Female	2015-08-12	Pnc	Exclusive breast feeding	BCG	2015-10-13	2013-10-15	2015-11-17	2015-12-08	Negative			No														Lost to follow up
59148371	21	Single	Yes	2010-08-03	< 5kilometers	Before pregnancy					Before pregnancy		Once a day		Yes	Yes	2015-08-27	2015-08-27	Male	2015-08-27	Anc	Exclusive breast feeding	BCG	2015-11-03	2015-10-03	2015-12-01	2016-01-05	Positive	2015-11-23	2015-11-23	No														Enrolled into care		Yes	Yes
59148381	30	Married	Yes	2015-10-13	< 5kilometers	During pregnancy		Health facility		Public	During pregnancy		Once a day		Yes	Yes	2015-08-31	2015-08-31	Male	2015-08-29	Ycc	Exclusive breast feeding	BCG	2015-10-13	2015-10-13	2015-11-17		Negative			No														Lost to follow up
59148393	30	Married	Yes	2015-06-26	< 5kilometers	Before pregnancy				Public	Before pregnancy		Once a day		Yes	Yes	2015-11-24	2015-11-24	Male	2015-08-12	Anc	No longer breast feeding	BCG	2015-11-24	2015-11-24	2016-02-23	2016-03-15	Negative			No														Lost to follow up
59148411	27	Married	Yes	2011-11-20	> 5kilometers	Before pregnancy		Health facility		Public	Before pregnancy		Once a day		Yes	Yes	2015-09-11	2015-09-11	Male	2015-09-10	Anc	No longer breast feeding	BCG	2015-10-27	2015-10-27	2015-11-17	2016-03-15	Negative			Yes	2016-10-25	2016-10-25	13	Negative	2016-12-10	2016-12-14	Negative		2017-08-08	22	Negative				Discharged negative		No
59148432	37	Married	Yes	2004-07-07	< 5kilometers	Other	T.i	Health facility		Public	Other	Ti	Once a day		Yes	Yes	2015-09-13	2015-09-13	Male	2015-09-13	Anc	No longer breast feeding	BCG	2015-10-27	2015-09-27		2016-01-05	Negative			Yes	2016-12-13	2016-12-20	14	Negative	2017-01-07	2017-03-07	Negative		2017-05-30	19	Negative				Lost to follow up
59148454	37	Married	Yes	2004-07-07	> 5kilometers	Other	T.i	Health facility			Other	T.i	Once a day		Yes		2015-09-13	2015-09-13	Male	2015-09-13	Anc	No longer breast feeding	BCG	2015-10-27	2015-10-27	2015-11-17	2016-01-05	Negative			Yes	2016-12-13	2016-12-20	14	Negative	2017-01-07	2017-03-07	Negative		2017-05-30	19	Negative				Discharged negative
59148467	30	Married	Yes	2015-10-13	> 5kilometers	During pregnancy					During pregnancy		Once a day		Yes		2015-08-31	2015-08-31	Male	2015-08-28	Ycc	Exclusive breast feeding	BCG	2015-10-13	2015-10-13	2015-11-17					No														Lost to follow up
59148477	27	Married	Yes	2011-11-20	> 5kilometers	Before pregnancy					Before pregnancy		Once a day		Yes	Yes	2015-09-11	2015-09-10	Male	2015-09-10	Male	No longer breast feeding	BCG	2015-10-27	2015-11-17	2015-10-17	2016-03-15	Negative			Yes	2016-10-25	2016-10-25	13	Negative	2019-12-10	2016-12-14	Negative		2017-08-08	22	Negative				Discharged negative
59148501	31	Married	Yes	2013-09-11	> 5kilometers	During pregnancy					During pregnancy		Once a day			Yes	2015-10-13	2015-10-13	Male	2015-10-13	Anc	No longer breast feeding	BCG	2015-10-27	2015-10-17	2015-11-17	2015-10-20	Negative			Yes	2016-12-20	2016-12-22	15	Negative	2017-01-24	2017-03-19	Negative		2017-03-19	18	Negative				Discharged negative
59148539	35	Married	Yes	2015-11-26	< 5kilometers	During PNC					During PNC		Once a day		Yes	Yes	2015-11-26	2015-11-26	Male	2015-09-28	Ycc	No longer breast feeding	BCG	2015-11-25	2015-11-26	2016-02-23	2016-04-28	Negative			Yes	2017-01-03	2017-01-06	13	Negative	2017-02-21	2017-03-28	Negative		2017-03-28	18	Negative				Discharged negative
59148554	28	Married	Yes	2013-08-12	< 5kilometers	During pregnancy					During pregnancy		Once a day		Yes		2015-09-19	2015-09-19	Female	2015-09-03	Anc	Exclusive breast feeding	BCG	2016-01-05	2016-01-13	2016-02-23	2016-03-29	Negative			No														Lost to follow up
59148738	30	Married	Yes	2016-05-19	< 5kilometers	During pregnancy					During pregnancy		Once a day		Yes	Yes	2016-05-19	2016-05-19	Female	2015-09-14	Ycc	Complementary feeding above 6 months	BCG	2016-05-19	2016-05-19	2016-06-06		Negative			No														Lost to follow up
59148774	25	Married	Yes	2014-03-26	< 5kilometers	Other	Ti				Other	Ti	Once a day		Yes		2015-11-24	2015-11-24	Male	2015-10-05	Anc	Infant formular	BCG	2015-11-24	2015-11-24	2016-02-23	2016-03-22	Negative			Yes	2016-12-13	2016-12-20	14	Negative	2017-01-07	2017-03-14	Negative		2017-06-07	18	Negative				Discharged negative
59148959	40	Married	Yes	2010-10-18	< 5kilometers	During PNC					During PNC		Once a day		Yes	Yes	2015-11-17	2015-11-17	Male	2015-10-03	Anc	No longer breast feeding	BCG	2015-11-17	2015-11-17	2015-12-04	2016-03-29	Negative			Yes	2016-12-13	2016-12-20	14	Negative	2017-01-07	2017-03-03	Negative		2017-06-06	18	Negative				Discharged negative
59149086	30	Married	Yes	2015-07-28	< 5kilometers	During pregnancy					During pregnancy		Once a day		Yes	Yes	2015-11-03	2015-11-03	Male	2015-10-08	Ycc	No longer breast feeding	BCG	2015-12-01	2015-12-04	2016-02-23	2016-10-05	Negative			Yes	2016-10-10	2016-10-25	12	Negative	2016-10-14	2017-02-02	Negative		2017-11-21	26	Negative				Discharged negative
59149116	40	Married	Yes	2015-10-24	< 5kilometers	During labour					During labour		Twice a day		Yes	Yes	2015-10-24	2015-10-23	Male	2015-10-23	Mat	No longer breast feeding	BCG	2015-12-08	2015-12-08	2016-02-23	2016-05-06	Negative			Yes	2017-03-29	2017-03-29	15	Negative	2017-06-07	2016-06-27	Negative		2016-06-27	18	Negative				Discharged negative
59149137	21	Married	Yes	2015-10-09	< 5kilometers	During pregnancy					During pregnancy		Once a day		Yes	Yes	2015-10-09	2015-10-09	Male	2015-10-09	Mat	Complementary feeding above 6 months	BCG	2015-10-09	2015-10-09	2016-05-31	2016-08-16	Negative			No														Lost to follow up
59149182	23	Married	Yes	2016-02-01	< 5kilometers	During pregnancy					During pregnancy		Once a day		Yes	Yes	2016-02-02	2016-02-02	Female	2015-10-26	Ycc	Exclusive breast feeding	BCG	2016-02-02	2016-02-08	2016-05-31		Negative			No														Lost to follow up
59149241	17	Single	Yes	2015-05-28	< 5kilometers	During pregnancy					During pregnancy		Once a day		Yes	Yes	2016-02-02	2016-02-02	Male	2015-10-08	Ycc	Exclusive breast feeding	BCG	2016-02-09	2016-02-09	2016-05-31		Positive			No														Lost to follow up
59150393	40	Married	Yes	2010-10-18	> 5kilometers	During PNC		Health facility		Public	During PNC		Once a day		Yes	Yes	2016-11-11	2016-11-11	Male	2015-10-03	Ycc	Exclusive breast feeding	BCG	2015-10-17	2015-11-21	2016-03-29	2016-03-29	Negative			Yes	2016-12-13	2016-12-14	14	Negative	2017-03-07	2017-03-07	Negative		2017-06-06	18	Negative				Discharged negative
59169393	30	Married	Yes	2013-01-08	> 5kilometers	Before pregnancy		Health facility		Public	Before pregnancy		Once a day		Yes	Yes	2016-09-27	2016-09-27	Female	2016-09-11	Anc	No longer breast feeding	BCG	2016-11-01	2016-11-14	2016-11-30	2016-12-21	Negative			Yes	2017-06-03	2017-10-03	15	Negative	2018-03-31	2018-05-13	Negative		2018-05-13	18	Negative				Discharged negative
59169339	26	Married	Yes	2015-01-17	< 5kilometers	During pregnancy		Health facility		Public	During pregnancy		Once a day		Yes	Yes	2015-10-17	2015-10-17	Female	2015-11-04		Complementary feeding above 6 months						Missing data			No														Lost to follow up
59169341	33	Married	Yes	2012-11-13	> 5kilometers	During PNC					During PNC		Once a day		Yes	Yes	2015-11-17	2015-11-17	Male	2015-11-17	Anc	No longer breast feeding	BCG	2016-01-05	2016-01-05	2016-02-23	2016-05-24	Negative			Yes	2016-07-26	2016-08-02	8	Negative	2016-08-15	2016-09-20	Negative		2017-02-07	18	Negative				Discharged negative
59169345	28	Married	Yes	2015-09-25	< 5kilometers	During pregnancy					During pregnancy		Once a day		Yes	Yes	2015-12-18	2015-12-18	Female	2015-11-29	Anc	Exclusive breast feeding	BCG	2016-01-14	2016-01-21	2016-02-23	2016-03-23	Negative			No														Lost to follow up
59169350	30	Married	Yes	2013-12-17	> 5kilometers	Other	T.i				Other	T.i	Once a day		Yes	Yes	2016-02-16	2016-02-16	Male	2015-11-13	Mat	Complementary feeding above 6 months	BCG	2016-02-16	2016-02-16			Negative			No														Lost to follow up
59169353	18	Married	Yes	2012-04-24	< 5kilometers	During PNC					During PNC		Once a day		Yes		2016-11-05	2016-12-05	Female	2017-01-24	Anc	No longer breast feeding	BCG	2017-01-24	2017-01-31	2017-12-07	2017-02-21	Negative			Yes	2017-10-31	2017-11-22	13	Negative	2018-04-18	2017-04-24	Negative		2018-04-24	18	Negative				Discharged negative
59169360	30	Married	Yes	2017-01-12	> 5kilometers	During pregnancy					During pregnancy		Once a day		Yes	Yes	2017-01-12	2017-01-12	Female	2016-12-31	Ycc	Exclusive breast feeding	BCG	2017-03-15	2017-03-23	2017-05-16	2017-07-11	Negative			No														Transferred out
59169362	22	Married	Yes	2017-01-09	< 5kilometers	During PNC					During PNC		Once a day		Yes	Yes	2017-01-09	2017-01-09	Female	2016-12-06	Ycc	No longer breast feeding	BCG	2017-01-09	2017-01-18	2018-02-21	2018-06-20	Negative			No									2018-06-20	18	Negative			Discharged negative
59169369	39	Married	Yes	2013-03-20	< 5kilometers	Before pregnancy					Before pregnancy		Once a day		Yes	Yes	2017-06-13	2017-06-13	Female	2016-11-01	Ycc	No longer breast feeding	BCG	2017-06-13	2017-06-20	2017-07-30		Negative			No														Lost to follow up
59169372	30	Married	Yes	2013-08-10	> 5kilometers	During pregnancy					During pregnancy		Once a day		Yes	Yes	2016-12-06	2016-12-06	Male	2016-10-22	Art	No longer breast feeding	BCG	2016-12-06	2017-01-03	2017-01-03	2017-12-12	Negative			Yes	2017-12-15		13	Negative	2018-03-20	2018-04-03	Negative		2018-06-26	18	Negative				Discharged negative
59169375	33	Married	Yes	2017-03-14	< 5kilometers	During pregnancy		Health facility		Public	During pregnancy		Once a day		Yes	Yes	2016-12-20	2016-12-20	Male	2016-10-29	Anc	No longer breast feeding	BCG	2016-12-20	2016-12-27	2017-02-24	2017-02-16	Negative			Yes	2017-12-08		15	Negative	2018-03-31	2018-06-26	Negative		2018-06-26	18	Negative				Discharged negative
59169382	37	Married	Yes	2016-07-13	< 5kilometers	During pregnancy				Public	During pregnancy		Once a day		Yes	Yes	2017-01-05	2017-01-05	Female	2016-10-10	Anc	No longer breast feeding	BCG	2017-01-05	2017-01-12	2017-02-21	2017-07-25	Negative			Yes	2018-01-09		14	Negative	2018-03-11	2018-03-20	Negative		2018-05-15	18	Negative				Discharged negative
59169386	34	Married	Yes	2016-06-15	< 5kilometers	During pregnancy		Health facility		Public	During pregnancy		Once a day		Yes	Yes	2016-12-06	2016-12-06	Male	2016-09-17	Anc	No longer breast feeding	BCG	2016-12-06	2016-12-13	2017-01-03	2017-01-31	Negative			Yes	2017-10-31		14	Negative	2017-12-07	2018-02-19	Negative		2018-02-19	18	Negative				Discharged negative
59169389	29	Married	Yes	2014-03-09	> 5kilometers	During pregnancy		Health facility		Public	During pregnancy		Once a day		Yes	Yes	2016-11-15	2016-11-15	Female	2016-09-29	Anc	No longer breast feeding	BCG	2016-11-15	2016-11-22	2016-12-20	2017-01-10	Negative			Yes	2017-12-05		13	Negative	2018-06-06	2018-02-27	Negative		2018-03-27	18	Negative				Discharged negative
59169390	22	Married	Yes	2016-07-22	< 5kilometers	During pregnancy		Health facility			During pregnancy		Once a day		Yes		2016-10-13	2016-10-13	Male	2016-09-16	Anc	Infant formular	BCG	2016-11-01	2016-11-08	2016-11-06	2017-01-23	Negative			No														Lost to follow up
59169395	28	Married	Yes	2012-03-20	< 5kilometers	Before pregnancy					Before pregnancy		Once a day		Yes	Yes	2016-09-17	2016-09-17	Female	2016-09-16	Anc	No longer breast feeding	BCG	2016-11-03	2016-11-10	2016-12-06	2017-02-16	Negative			Yes	2017-08-07	2017-08-12	12	Negative	2017-10-03	2018-04-21	Negative		2018-04-21	18	Negative				Discharged negative
59169396	23	Single	Yes	2013-02-19	> 5kilometers	During PNC		Health facility			During PNC		Once a day		Yes	Yes	2016-09-14	2016-09-14	Female	2016-09-14	Anc	Exclusive breast feeding	BCG	2016-11-01	2016-11-08	2016-12-06	2016-12-27	Negative			No														Lost to follow up
59169399	29	Married	Yes	2015-10-13	> 5kilometers	Other	T.i				Other	T.l	Once a day		Yes	Yes	2016-08-08	2016-08-08	Female	2016-08-10	Anc	No longer breast feeding	BCG	2016-09-22	2016-09-27	2016-11-03	2016-11-22	Negative			Yes	2017-11-28	2017-11-30	14	Negative	2018-02-02	2018-03-24	Negative			18	Negative				Discharged negative
59169401	27	Married	Yes	2016-06-15	> 5kilometers	During pregnancy					During pregnancy		Once a day		Yes	Yes	2016-08-08	2016-08-08	Female	2016-09-09	Anc	No longer breast feeding	Missing data	2016-09-20	2016-09-27	2016-11-03	2016-11-22	Negative			Yes	2017-10-24	2017-10-30	13	Negative	2017-12-07	2018-01-16	Negative		2018-06-12	18	Negative				Discharged negative
59169403	28	Married	Yes	2016-04-27	< 5kilometers	During pregnancy				Public	During pregnancy		Once a day		Yes	Yes	2016-07-22	2016-07-22	Male	2016-07-22	Anc	Complementary feeding above 6 months	BCG	2016-09-05	2016-09-06	2016-10-11	2016-11-18	Negative			No														Discharged negative
59169406	30	Married	Yes	2011-05-14	< 5kilometers	Other	T.i	Health facility		Public	Other	T.i	Once a day		Yes	Yes	2016-07-26	2016-07-26	Female	2016-07-25	Anc	Complementary feeding above 6 months	BCG	2016-09-13	2016-09-20	2016-10-18	2016-10-22	Negative			No														Lost to follow up
59169408	28	Married	Yes	2017-03-08	< 5kilometers	During pregnancy					During pregnancy		Once a day		Yes	Yes	2017-03-07	2017-03-07	Female	2016-07-28	Opd	Complementary feeding above 6 months	BCG	2017-03-07	2017-03-14	2017-05-10	2017-05-30	Negative			No									2018-06-01	19	Negative			Discharged negative
59169410	36	Married	Yes	2012-04-10	< 5kilometers	Before pregnancy					Before pregnancy		Twice a day		Yes	Yes	2016-06-17	2016-06-17	Female	2016-06-17	Anc	No longer breast feeding	BCG	2016-08-02	2016-08-09	2016-08-17	2016-08-30	Negative			Yes	2017-07-11		12	Negative	2017-08-29	2017-10-03	Negative				No data available				Died
59169411	20	Married	Yes	2014-07-13	> 5kilometers	During pregnancy					During pregnancy		Once a day		Yes	Yes	2018-02-05	2018-02-05	Male	2016-07-30	Ycc	Complementary feeding above 6 months	BCG	2018-02-05	2018-02-06	2018-03-20		Negative			No														Lost to follow up
59169415	30	Married	Yes	2012-05-23	< 5kilometers	During PNC					During PNC		Once a day		Yes	Yes	2016-07-01	2016-07-01	Male	2016-06-15	Anc	No longer breast feeding	BCG	2016-08-02	2016-08-09	2016-08-17	2016-09-06	Negative			Yes	2017-07-20		12	Negative	2017-08-29	2017-10-05	Negative		2018-12-19	18	Negative				Discharged negative
59169418	36	Married	Yes	2014-07-29	< 5kilometers	Before pregnancy		Health facility			Before pregnancy		Once a day		Yes	Yes	2016-07-07	2016-07-07	Female	2016-06-19	Anc	Exclusive breast feeding	BCG	2016-08-02	2016-08-09	2016-08-17	2016-09-13	Negative			Yes	2017-10-21	2017-11-28	17	Negative	2017-12-19	2018-04-20	Negative		2018-04-20	19	Negative				Discharged negative
59169419	30	Married	Yes	2014-06-12	< 5kilometers	Before pregnancy		Health facility		Public	During pregnancy		Once a day		Yes	Yes	2016-07-24	2016-06-24	Female	2016-08-09	Anc	No longer breast feeding	BCG	2016-08-09	2016-08-16	2016-08-29	2016-10-12	Negative			Yes	2017-06-20		12	Negative	2017-08-18	2017-09-19	Negative		2018-02-27	18	Negative				Discharged negative
59169422	29	Married	Yes	2014-09-16	> 5kilometers	Before pregnancy					Before pregnancy		Once a day		Yes	Yes	2016-07-26	2016-07-26	Female	2016-06-13	Anc	No longer breast feeding	BCG	2016-07-26	2016-08-02	2016-08-15	2016-09-20	Negative			Yes	2017-08-15	2017-08-20	14	Negative	2017-09-19	2017-10-16	Negative		2018-01-09	18	Negative				Discharged negative
59169425	20	Married	Yes	2015-05-20	> 5kilometers	During PNC					During PNC		Once a day		Yes	Yes	2015-05-20	2015-05-20	Male	2015-04-02	Pnc	Exclusive breast feeding	BCG	2015-05-20	2015-05-21	2015-05-28		Missing data			No														Lost to follow up
59175096	32	Married	Yes	2013-08-12	< 5kilometers	During pregnancy		Health facility			During pregnancy		Once a day		Yes	Yes	2015-09-19	2020-09-19	Male	2015-09-03	Anc	Exclusive breast feeding	BCG	2016-01-05	2016-01-13	2016-02-23	2016-03-29	Negative			No														Lost to follow up
59175098	28	Married	Yes	2013-08-12		During PNC		Health facility			During PNC		Once a day		Yes	Yes	2015-09-19	2015-09-19	Female	2015-09-03	Ycc	Exclusive breast feeding	BCG	2016-01-05	2016-01-13	2016-02-23	2019-03-29	Negative			No									2018-06-10	18	Negative			Discharged negative
59175099	22	Single	Yes	2013-07-17	> 5kilometers	During PNC		Health facility			During PNC		Once a day		Yes	Yes	2015-09-03	2015-09-03	Female	2015-08-31	Pnc	Exclusive breast feeding	BCG	2016-01-05	2015-01-13	2016-02-23	2016-03-29	Negative			No														Lost to follow up
59175100	28	Married	Yes	2015-11-26	> 5kilometers	During PNC					During PNC		Once a day		Yes	Yes	2015-11-26	2015-11-26	Female	2015-09-28	Anc	No longer breast feeding	BCG	2015-11-26	2015-11-26	2016-02-23	2016-04-28	Negative			Yes	2017-01-03	2017-01-06	13	Negative	2017-02-21	2017-03-28	Negative		2017-03-28	18	Negative				Discharged negative
59175102	23	Single	Yes	2014-06-18	> 5kilometers	During pregnancy					During pregnancy		Once a day		Yes	Yes	2015-11-21	2015-11-21	Male	2015-11-21	Ycc	Exclusive breast feeding	BCG	2015-11-21	2015-11-26	2016-02-02	2016-04-28	Negative			No									2017-03-27	18	Negative			Discharged negative
59175106	30	Married	Yes	2016-05-19	< 5kilometers	During PNC					During PNC		Once a day		Yes	Yes	2016-05-19	2016-05-19	Female	2015-09-14	Ycc	Complementary feeding above 6 months	BCG	2016-05-19		2016-06-07		Negative			No														Lost to follow up
59175109	23	Married	Yes	2014-06-21	> 5kilometers	During pregnancy					During pregnancy		Once a day		Yes	Yes	2014-06-21	2014-06-21	Male	2014-06-21	Anc	Exclusive breast feeding	BCG	2014-06-21	2014-06-24	2014-06-30	2014-07-01	Negative			No									2017-08-23	18	Negative			Discharged negative
59175110	25	Married	Yes	2015-06-22		During pregnancy		Health facility		Public	During pregnancy		Once a day		Yes	Yes	2015-06-22	2015-06-22	Male	2015-06-10	Ycc	No longer breast feeding	BCG					Missing data			No														Lost to follow up
59175111	25	Married	Yes	2014-07-16	< 5kilometers	During PNC					During PNC		Once a day		Yes	Yes	2014-07-16	2014-07-16	Female	2014-07-16	Opd	Complementary feeding above 6 months	BCG	2014-07-16	2014-07-21	2014-08-05	2014-09-10	Negative			No														Discharged negative
59175114	25	Married	Yes	2016-04-13	< 5kilometers	During pregnancy					During pregnancy		Once a day		Yes	Yes	2016-04-13	2016-04-13	Female	2016-04-13	Ycc	Complementary feeding above 6 months	BCG	2016-04-18		2016-05-03	2016-05-03	Negative			No									2018-05-16	18	Negative			Discharged negative			No
59175115	23	Married	Yes	2016-01-06	> 5kilometers	During pregnancy					During pregnancy		Once a day		Yes	Yes	2016-01-12	2016-01-12	Female	2016-01-12	Anc	No longer breast feeding	BCG	2016-01-19		2016-01-27	2016-02-09	Negative			No														Lost to follow up
59175117	28	No data available	Yes	2012-06-12	> 5kilometers	Before pregnancy					Before pregnancy		Once a day		Yes	Yes						Complementary feeding above 6 months	Missing data					Missing data			No														Died
59175119	18	Single	Yes	2008-07-19		Unknown					Un known		Once a day		Yes	Yes	2008-07-19	2008-07-19	Female	2008-07-07	Mat	Exclusive breast feeding	BCG	2008-06-22		2008-08-05	2008-08-19	Negative			No														Died
59175120	25	Single	Yes	2014-09-30	> 5kilometers	Before pregnancy					Before pregnancy		Once a day		Yes	Yes	2014-10-06	2014-10-06	Male	2014-10-05	Opd	Exclusive breast feeding	DPT 1	2014-10-06		2015-01-12	2014-11-04	Negative			No														Transferred out
59175121	29	Married	Yes	2017-06-22	> 5kilometers	During pregnancy					During pregnancy		Once a day		Yes	Yes	2017-06-22	2017-06-22	Male	2016-12-31	Mat	Exclusive breast feeding	BCG	2017-06-22		2017-07-03	2017-07-17	Negative			No									2018-11-20	18	Negative			Discharged negative
